# Supplementary material for: IL-1β modulates inflammatory response of human bone marrow-derived MSCs and neutrophil recruitment in vitro via NF-kB-associated signaling
Source: Stem Cell Res Ther. 2026 Apr 24;17:152. doi: 10.1186/s13287-026-05029-x (PMC13107899; doi:10.1186/s13287-026-05029-x)
Supplement: Supplementary file 1 — Supplementary material 1. [file 13287_2026_5029_MOESM1_ESM.xlsx]

## Sheet: Sheet1
Analyte	Ctrl 1	Ctrl 2	IL1b 5 ng 1	IL1b 5 ng 2	Il1b 10 ng 1	IL1b 10 ng 2	IL1b 10 ng 3	Il1b 20 ng 1	Il1b 20 ng 2	IL1b 20 ng 3
IL8	4.18313	1.53772	10.6427	12.1637	8.89023	12.4184	14.1809	11.9025	10.0668	13.8941
TNFRSF9	-0.86063	-0.19512	0.39671	-0.39084	-0.46571	0.37397	-0.36922	-0.34138	-0.39603	0.10181
TIE2	0.26924	0.23947	0.69315	0.6744	0.31111	0.20703	0.68558	0.12777	0.12003	0.40989
MCP-3	1.46614	-0.21217	1.88832	3.32267	1.34669	3.69323	8.16304	2.9366	2.07264	9.4536
CD40-L	-0.00352	-0.08064	0.34653	0.22353	0.10849	0.12286	0.34541	-0.28598	-0.27824	0.09447
IL-1 alpha	-1.66425	-2.42551	-0.16385	-2.52125	-1.91407	-2.17972	-2.05657	-2.30917	-2.19516	-2.21907
CD244	-0.45691	-0.43862	0.05051	-0.80567	-0.43627	-0.44107	-0.31367	-0.31552	-0.61381	-0.81316
EGF	-0.55532	-0.55931	-0.20511	-0.51858	-0.52417	-0.31079	-0.06588	-0.74722	-0.54172	-0.52946
ANGPT1	2.72908	2.50031	2.90771	2.73253	2.92031	2.62152	2.70203	2.78917	2.987	3.67094
IL7	0.39382	0.33852	0.44925	0.20498	0.54026	0.42212	1.00567	0.46059	0.17588	0.64252
PGF	2.65923	0.83441	1.75386	2.00599	1.64475	2.8744	4.83195	2.32969	1.88675	5.38096
IL6	4.09473	2.27453	7.59411	8.53935	9.20329	8.52111	12.1015	10.1688	10.5069	12.7615
ADGRG1	-0.29826	-0.51192	0.14066	-0.66905	-0.09878	-0.08006	-0.06246	-0.53808	-0.62252	0.04359
MCP-1	8.41873	3.66609	7.63091	9.1527	5.90768	10.2786	13.3321	9.46074	8.28341	14.0096
CRTAM	-1.25559	-0.39967	0.26831	-0.49431	-0.23818	-0.25305	-0.51893	-0.926	-0.88508	-0.67086
CXCL11	-0.89275	-0.69925	-0.65304	-0.64541	-0.967	-0.65108	-0.35269	-1.45099	-0.81683	-0.40106
MCP-4	0.20764	0.15989	0.8734	0.1967	0.11296	0.48922	4.29143	0.03792	0.37237	4.96277
TRAIL	0.12001	0.04569	0.6841	0.41924	0.4265	0.60147	0.47345	0.19532	0.33428	0.43488
FGF2	0.21291	-0.43585	-0.14804	-0.41907	-0.18265	-0.17391	0.64683	-0.13194	-0.29125	1.20114
CXCL9	-0.20153	-0.35332	0.21869	-0.03952	-0.09023	-0.07441	0.00886	-0.25236	-0.38059	-0.15739
CD8A	-0.66081	-0.3603	-0.24898	-0.69097	-0.14503	-0.34045	-0.40793	-0.71371	-1.07838	-0.40043
CAIX	-0.62657	-0.86379	-0.43045	-0.93457	-1.14335	-1.03459	-0.62043	-1.03628	-0.78989	-0.73622
MUC-16	-0.388	-0.30177	0.26923	-0.35117	-0.21285	-0.18285	0.0093	-0.61115	-0.65267	-0.42385
ADA	-1.3774	-1.66063	-0.73136	-1.66042	-1.72324	-1.81639	-0.98787	-2.03903	-1.51233	-1.00569
CD4	0.23192	0.29245	0.41675	0.47501	0.25241	0.2323	0.416	-0.06761	-0.10385	0.33932
NOS3	0.37607	0.56748	-0.24002	0.09977	-0.21869	0.11853	0.17804	-0.52514	0.19982	-0.24771
IL2	-1.14617	-1.47472	-0.11204	-1.24898	-0.47398	-0.93671	-0.53309	-2.55697	-0.73184	-0.48005
Gal-9	-0.1387	0.10749	0.57696	-0.05225	0.0039	0.06043	0.32709	-0.28205	-0.22481	0.11842
VEGFR-2	-0.54005	-0.88469	-0.32393	-0.358	-0.98233	-1.04531	-0.57773	-1.33946	-1.3147	-0.96099
CD40	2.18387	2.05636	1.8916	2.48927	3.4197	2.14307	2.7617	3.50621	3.12438	4.92849
IL18	-0.79158	-0.65351	0.14478	-0.3733	-0.35166	-0.43895	-0.25271	-0.41501	-0.35601	-0.38244
GZMH	-0.63955	-0.84948	-0.44034	-0.67124	-1.12145	-0.33407	-1.20595	-0.66075	-0.22586	-1.27056
KIR3DL1	-0.54611	-0.07287	0.31672	-0.55476	-0.35066	-0.49937	0.37695	-0.54512	-0.45026	-0.19257
LAP TGF-beta-1	3.48906	2.68134	1.72039	1.99032	2.19706	2.34814	3.64415	2.43799	2.52197	4.74306
CXCL1	0.39828	-0.33225	5.41487	7.31824	4.14702	6.82426	12.0999	6.61442	4.53791	12.5596
TNFSF14	0.31405	0.4378	0.80167	0.71255	0.65261	0.40516	0.91373	0.37852	0.20337	0.59224
IL33	-0.4845	-0.46744	-0.28535	-0.41823	-0.43319	-0.58548	-0.3081	-0.74291	-0.82926	-0.63205
TWEAK	-0.34336	-0.23194	-0.11705	-0.28107	-0.43306	-0.44525	-0.2511	-0.6281	-0.4532	-0.07949
PDGF subunit B	-0.1404	-0.25893	0.22022	0.02964	-0.19398	-0.09472	0.14225	-0.39797	-0.28598	-0.13105
PDCD1	-0.95806	-0.52428	-0.27036	-0.96636	-1.67753	-0.3098	-0.99756	-1.0192	-0.83204	-1.37548
FASLG	-0.54068	-0.62984	0.25464	-0.36415	-0.22209	-0.25369	0.04013	-0.6924	-0.45049	-0.39157
CD28	0.66	0.75296	0.94384	0.80073	0.90744	0.79854	0.91227	0.72735	0.69571	0.81659
CCL19	-0.52066	-0.63032	0.01961	-0.23287	0.05294	-0.41976	-0.24869	-0.43889	-0.43568	-0.22464
MCP-2	0.28182	0.30532	0.7807	0.61793	0.34525	0.65406	5.11663	0.66623	0.27036	5.85796
CCL4	-0.52715	-0.54131	-0.29013	-0.34778	-0.40492	-0.1838	-0.29447	-0.29882	-0.27783	-0.44597
IL15	-0.57352	-0.5356	0.34699	-1.12471	-1.73816	-0.42086	-0.81714	-1.07027	-1.17238	-0.70557
Gal-1	0.16483	0.45915	0.21593	0.38532	0.5904	0.16396	2.73656	0.29043	0.34347	3.25837
PD-L1	-0.76542	-0.44318	0.47892	-0.20597	-0.44362	-0.50177	-0.1093	0.37938	-0.79245	0.90739
CD27	0.19312	0.102	0.5503	0.1921	0.28662	0.266	0.56469	0.05023	-0.12293	0.24603
CXCL5	-0.45563	-0.4249	1.25947	1.91893	0.67408	2.07087	8.49831	1.36357	0.81649	9.26353
IL5	-0.80203	-0.15452	-0.2662	-0.9725	-1.35137	-0.46078	-0.14743	-0.48881	-0.50867	-0.71687
HGF	2.18876	1.88683	0.85697	1.1623	2.21027	0.57973	2.3837	1.81948	1.96407	4.15471
GZMA	-1.68833	-1.60801	-1.6894	-1.70017	-1.93953	-2.18604	-1.81613	-2.44221	-2.43636	-2.14106
HO-1	0.56463	-0.675	-0.0293	-2.46074	-0.17131	-0.59811	1.13996	0.24552	-0.30906	0.96703
CX3CL1	-0.76381	-1.25328	-0.55226	-1.11772	-1.17049	-0.95367	-0.69291	-1.19007	-1.24022	-0.10357
CXCL10	-0.91245	-0.92562	-0.58164	-1.10938	-0.68074	-0.99245	2.07429	-1.06447	-0.68037	2.47323
CD70	-0.4589	-0.43349	-0.3631	-0.3748	-0.41163	-0.49132	0.29095	-0.52189	-0.67459	0.40162
IL10	0.16218	-0.29524	0.29725	0.09502	-0.22014	-0.14521	-0.06078	-0.0436	-0.87169	-0.18523
TNFRSF12A	0.04517	-0.90237	-0.82599	-0.64398	-0.963	-0.4724	-0.08477	-0.92026	-0.99042	0.41616
CCL23	0.00358	0.07496	0.61883	0.50698	0.25592	0.24367	0.5172	0.20638	-0.1363	0.09982
CD5	-0.63968	-0.53036	0.0885	-0.30063	-0.21027	-0.34956	-0.4063	-0.22832	-0.60541	-0.5047
CCL3	-0.22668	-0.23233	0.31776	-0.17775	-0.05224	0.24507	1.56345	-0.0159	-0.28594	1.79924
MMP7	-0.59542	-1.57109	2.10668	-0.6662	-0.22245	-1.06331	0.81179	-0.25633	-1.32297	0.2015
ARG1	-1.43375	-1.52075	0.55248	-2.50529	-2.1894	-2.29458	-1.4769	-2.47749	-1.40078	-2.34178
NCR1	-0.97755	-0.00603	0.71744	-0.24779	-0.15048	-0.45684	-0.13551	-0.75608	-0.6113	-0.28911
DCN	0.82299	-0.62242	0.30743	0.82109	1.77555	0.75467	2.49142	1.77956	2.16535	3.77538
TNFRSF21	-1.43287	-1.8782	-1.33369	-1.4303	-1.61593	-1.56553	-0.82095	-1.63237	-1.7628	-0.80197
TNFRSF4	-0.34506	-0.41792	0.02499	-0.69267	-0.21662	-0.43522	-0.02457	-0.35828	-0.36162	0.06585
MIC-A/B	-0.4915	-0.51632	-0.32237	-0.8073	-0.74256	-0.72111	-0.16922	-0.43538	-0.39331	0.11316
CCL17	-0.85268	-0.87087	-0.05492	-0.59937	-0.85888	-0.62947	-0.03106	-0.72887	-0.84608	-0.47441
ANGPT2	-1.03667	-0.94885	-0.39569	-0.68189	-1.20142	-1.16503	-0.91026	-1.11052	-1.12841	-1.65124
PTN	-0.57813	-1.4675	-0.33504	-0.21764	-0.47697	-0.15816	-0.08312	-0.85159	-0.27865	-1.17291
CXCL12	0.50911	0.37965	0.54612	0.55322	0.80171	0.38419	0.62065	0.14859	0.46896	0.06984
IFN-gamma	-0.65626	1.04239	1.39125	-0.51112	0.10818	0.07325	0.24435	0.03514	0.12881	-0.01612
LAMP3	0.35415	0.60972	0.73205	0.43151	0.26264	0.70022	1.031	0.53786	0.50147	0.96992
CASP-8	-0.41002	-1.15042	-0.41364	-0.74702	-0.66136	-0.78797	1.00485	-0.69228	-0.2804	0.98891
ICOSLG	-0.63902	-0.78258	-0.39235	-0.61441	-0.45522	-0.38892	-0.63284	-0.51795	-0.77465	-0.23612
MMP12	-0.62374	-0.70275	0.20412	-0.23357	-0.08835	-0.05188	0.4832	-0.26752	-0.06367	0.70285
CXCL13	-0.23433	-0.67465	-0.22225	-0.23147	-0.53156	-0.91969	0.17743	-0.37114	-0.72204	0.88354
PD-L2	-1.43246	-1.66227	-0.92645	-1.63651	-1.58264	-1.68248	-1.57002	-1.39542	-1.69781	-1.51862
VEGFA	7.08799	3.08065	3.27642	4.56621	2.5285	5.07973	7.90857	4.65034	3.94847	8.44434
IL4	0.76669	-0.35359	-0.40521	0.09744	-0.15873	-0.48221	-0.17175	-0.28902	0.52198	-0.27502
LAG3	-1.37081	-1.16894	-1.08123	-1.10478	-1.1092	-1.19682	-0.95108	-1.18561	-1.60694	-1.12534
IL12RB1	1.01058	1.07275	1.20091	1.04618	1.07997	1.14145	1.43669	0.95169	1.08899	0.93234
IL13	-1.02315	-0.09529	-0.55327	-0.12235	-1.19272	-1.41925	0.02194	-2.15356	-1.86355	-0.2511
CCL20	0.10351	-0.34134	0.28968	0.78188	0.88191	1.39103	6.13699	1.02447	1.4368	6.93222
TNF	0.50388	0.6255	1.38775	0.76042	0.3469	0.19578	0.65475	0.08367	0.5491	0.59791
KLRD1	-0.6329	-0.14041	0.38358	-0.25189	-0.41666	-0.14494	-0.2647	-0.43061	-0.39488	-0.16497
GZMB	-0.29327	-0.16749	0.11374	0.03532	0.08913	0.16099	-0.36564	-0.14989	-0.21771	-0.06594
CD83	0.02739	-0.01261	0.06354	-0.12085	-0.24803	0.14485	0.26706	-0.33778	0.10332	-0.21613
IL12	-1.26039	0.06564	-0.51757	-0.34217	-1.4383	-0.26433	-0.30162	-1.13186	-0.88221	-0.5796
CSF-1	3.84726	1.95685	3.18288	3.6142	3.09411	3.85606	4.64235	3.80674	4.12822	6.49612
