# Supplementary material for: IL-1β modulates inflammatory response of human bone marrow-derived MSCs and neutrophil recruitment in vitro via NF-kB-associated signaling
Source: Stem Cell Res Ther. 2026 Apr 24;17:152. doi: 10.1186/s13287-026-05029-x (PMC13107899; doi:10.1186/s13287-026-05029-x)
Supplement: Supplementary file 2 — Supplementary material 2. [file 13287_2026_5029_MOESM2_ESM.xlsx]

## Sheet: salmon.merged.gene_counts_lengt
gene_id	gene_name	CTRL_1HR_REP1	CTRL_1HR_REP2	CTRL_1HR_REP3	IL1BETA_REP1	IL1BETA_REP2	IL1BETA_REP3
ENSG00000000003	TSPAN6	2595.75109786746	2808.88040374981	2374.32550089148	2152.88418053345	2349.75871511891	2099.11445333489
ENSG00000000005	TNMD	0	0	0	0	0	0
ENSG00000000419	DPM1	1758.71389469961	1909.07804893061	1475.77211058017	1884.36258092187	1956.65224460815	1866.7119187673
ENSG00000000457	SCYL3	369.973542790593	445.190793572841	447.610447608664	382.8257442374	326.842540336588	363.888340206152
ENSG00000000460	FIRRM	83.4941429349673	106.634053418354	100.889302884436	129.571283768378	130.725256355072	71.2598244621129
ENSG00000000938	FGR	0	0	0	0.866405484322892	1.75006038120537	1.81216196054543
ENSG00000000971	CFH	10498.3220901304	11139.2956660264	8846.0280038495	10113.4352155485	9824.5819767026	9164.25276337817
ENSG00000001036	FUCA2	2581.08914938916	2830.33863478804	2433.92975623874	2702.43002347146	2700.74783316769	2642.95932894081
ENSG00000001084	GCLC	1812.0552129436	1698.5349658087	1391.53149669019	1580.32553826692	1254.85583818073	1313.63595572586
ENSG00000001167	NFYA	1714.647972743	1609.17197215898	1241.4863377817	1421.76051683185	1330.34717096244	1275.53901886248
ENSG00000001460	STPG1	356.280927156927	472.824491932985	344.78565709533	452.896026396044	408.018840418692	454.495423209246
ENSG00000001461	NIPAL3	3941.89448039091	4065.26706187592	3378.44799321304	4282.48128504333	4722.21505932907	4866.585896387
ENSG00000001497	LAS1L	475.49301891353	535.850941984057	351.745036035528	622.301310695949	683.999724608989	639.054603474536
ENSG00000001561	ENPP4	1237.18580379995	1147.29519518861	849.99164826956	781.250355838058	833.674567186982	711.87188348232
ENSG00000001617	SEMA3F	51.6594819894606	60.2305575372119	121.342714647012	263.561760312105	369.103325263774	297.06327841151
ENSG00000001626	CFTR	0	9.21598978327958	0	0.907327004778227	2.39006266790589	0
ENSG00000001629	ANKIB1	6968.48032956582	6198.5032121386	4088.46022806094	5945.55671043342	5715.45241837002	5125.57454675743
ENSG00000001630	CYP51A1	4960.95850362922	4904.71481443531	4191.61960524605	4719.07924799136	4640.54256865939	4259.44908912059
ENSG00000001631	KRIT1	2404.9651839329	2294.65618171192	1845.20789288297	1957.17717469069	1969.96390581085	1626.66246906206
ENSG00000002016	RAD52	370.927558086493	306.413867469944	406.980675323222	281.145462585625	365.305824738452	303.168586278837
ENSG00000002079	MYH16	0	0	0	0	0	0
ENSG00000002330	BAD	24.8547220770012	28.8368851489819	42.2874476378265	93.6424878933314	103.28228516962	90.3635080009884
ENSG00000002549	LAP3	1368.17119975537	1464.2586609349	1180.65658891632	1934.0113402959	1867.87972545636	2076.62218237937
ENSG00000002586	CD99	1845.19487452502	1361.47077358461	2247.17581027896	2660.69980239684	2612.24123240942	2795.24120561097
ENSG00000002587	HS3ST1	7.97709906658308	2.98271103753316	3.00141746675045	6.96531567579193	3.98084797551675	7.9743209695422
ENSG00000002726	AOC1	0	0	0	0	0	0
ENSG00000002745	WNT16	10.4876562677699	0	10.5454543231259	19.3269077372429	9.53971021269438	2.86229547850788
ENSG00000002746	HECW1	124.552687864242	64.5302165073055	71.0762636325109	52.1386797654855	82.7544935563281	144.538117061249
ENSG00000002822	MAD1L1	72.5273642341583	56.7268137155742	56.4926327924535	139.39943535507	216.215126767605	192.345439418193
ENSG00000002834	LASP1	13343.409628745	14657.706046835	13449.4281124284	19965.0150903732	21861.8384992288	21151.0049643787
ENSG00000002919	SNX11	492.810526133834	485.26818023085	443.051112201451	450.133189659284	589.577930443908	518.406816752224
ENSG00000002933	TMEM176A	0	0	0	1.99387038416867	0	0
ENSG00000003056	M6PR	2451.77939763485	2228.97824807769	1854.99644997675	2462.99657313495	2415.95331817525	2826.98286241389
ENSG00000003096	KLHL13	341.320757967832	317.784113008326	237.933012938599	328.653856470674	284.614822868798	267.643036236752
ENSG00000003137	CYP26B1	11.0759660070966	3.97520696850307	6.01415801778723	43.0947896502027	57.8140103329724	49.8511361701445
ENSG00000003147	ICA1	36.7310224794542	51.837074502949	98.8894458125865	42.2118287575155	36.3897306917113	54.7515255850903
ENSG00000003249	DBNDD1	0	11.4777680940462	2.11942101634645	9.21211174186888	8.37121053028333	14.7428973437158
ENSG00000003393	ALS2	2273.24718086261	2291.85485001383	1387.94793466419	1692.85139951354	1561.24111400526	1760.51577604669
ENSG00000003400	CASP10	212.979013919896	133.496083948673	117.705599614115	122.501324084717	132.391396369241	163.230052366037
ENSG00000003402	CFLAR	6022.09283102221	5477.32479404416	4483.64583510171	15846.5064206132	16252.882247975	14761.5273561691
ENSG00000003436	TFPI	13530.1367337096	12227.4360966731	9889.50945376418	9202.4325715185	8797.14157977636	9107.54353565255
ENSG00000003509	NDUFAF7	531.071908859961	490.120324889941	403.60226114587	586.655763970534	461.26875676668	351.182884615136
ENSG00000003756	RBM5	4872.54672755597	4476.86108182827	3397.16289651861	6285.66164324483	5662.60823845422	6254.22270249668
ENSG00000003987	MTMR7	139.180585928165	133.07553739962	100.679553351282	84.5038994186748	86.5151624779958	72.4812911493321
ENSG00000003989	SLC7A2	0.874787854208905	3.48642302486132	1.75531731390171	22.6888096374883	15.7070643098464	30.6048148091232
ENSG00000004059	ARF5	1002.9616345627	1215.06728372879	1007.28102651818	1619.10019972595	1801.1228254203	1816.63091695628
ENSG00000004139	SARM1	183.502208825621	125.221219306369	42.9369796652712	285.645935276328	301.797040541657	250.884365882179
ENSG00000004142	POLDIP2	1050.4621393459	1267.8730606503	1292.59348272555	2008.78187850849	2094.79230101993	2227.24878406764
ENSG00000004399	PLXND1	1639.06666573297	1791.87797304598	1401.00895037624	2289.94791740673	2559.5883446102	2373.45924087329
ENSG00000004455	AK2	2698.34956893044	2845.76093864748	2165.83411417732	3290.59586323916	3748.1515601902	3719.08045971179
ENSG00000004468	CD38	6.04359209427684	0	30.0162177690008	4.32067159103423	22.2531097955657	2.95555360551389
ENSG00000004478	FKBP4	899.923855970357	1351.22618519479	1052.39823600285	1080.42348454348	1206.26726131856	1055.90748756599
ENSG00000004487	KDM1A	2043.83162276593	2321.20609666993	1737.11480493386	2053.7599244153	2170.8231856307	2206.98875633964
ENSG00000004534	RBM6	4241.59398046719	4195.29205644622	3051.01565717514	4550.09560691888	4616.74256896406	4503.12887834518
ENSG00000004660	CAMKK1	164.201388579216	162.526072558617	163.778572696969	196.421839537701	275.032084327405	234.140827296347
ENSG00000004700	RECQL	5574.37582748331	5730.59149806073	4579.36961218728	5271.07985199471	4907.94245758896	5160.29129760385
ENSG00000004766	VPS50	1231.44878909887	1102.30221604831	845.793519475909	1181.68817328748	1317.08918433833	1063.54525102532
ENSG00000004776	HSPB6	2030.31282755495	2234.3714849798	2336.41383581079	3956.99116524088	3797.51396431295	4119.21861108399
ENSG00000004777	ARHGAP33	23.7337550766067	4.46781004694007	11.5869677095543	21.7833678479557	8.32860183814122	33.108173619347
ENSG00000004779	NDUFAB1	614.8397238097	599.939131037903	415.501322734447	593.391290090537	466.165465583137	507.770334308735
ENSG00000004799	PDK4	1130.94613424557	1022.31965638018	772.359847062173	464.646431330566	551.442722169546	590.182173023146
ENSG00000004809	SLC22A16	0	39.6187267917554	0	0	0	0
ENSG00000004838	ZMYND10	3.40343763551407	5.44241388600785	3.98267135195443	4.45183731050711	9.3249766611121	10.2467801861406
ENSG00000004846	ABCB5	8.72850046448595	2.98872066699709	1.87738521955014	0.364561876408026	10.6179656006322	2.80031044208528
ENSG00000004848	ARX	0	0	0	0	0	0
ENSG00000004864	SLC25A13	467.572229093442	456.529671332096	610.750632978458	417.697979934902	420.334232505424	447.389032963389
ENSG00000004866	ST7	646.262812422964	706.208463468711	633.136264759421	719.674287733504	691.205590476925	591.087815509063
ENSG00000004897	CDC27	6644.52701026665	6843.17732006366	4596.62152632685	5653.50385837059	5534.16742473394	5711.27346472754
ENSG00000004939	SLC4A1	0	0	0	0	0	0
ENSG00000004948	CALCR	0	0	0	0	0.994552257801836	0
ENSG00000004961	HCCS	1227.54740235527	1340.8674787302	1000.12222873759	1451.73825426421	1439.30726539772	1337.63188400137
ENSG00000004975	DVL2	127.012613998095	140.433218192882	249.251702618335	358.06070963974	429.706786009075	443.736516625573
ENSG00000005001	PRSS22	0	0	0	0	0	0
ENSG00000005007	UPF1	292.518163119117	217.836830123113	213.740510746023	414.170542462903	518.669989812246	436.318445064003
ENSG00000005020	SKAP2	2544.96391545757	2543.88554820693	2079.02219605746	1961.5358135802	2244.54663108203	2147.24968056302
ENSG00000005022	SLC25A5	2457.95574829637	2573.15752839726	2508.23919090813	3119.64860707251	3335.8938166446	3356.50588706343
ENSG00000005059	MCUB	834.356037633337	872.021926083498	764.001325776371	749.907900775695	664.595215688943	744.747455292451
ENSG00000005073	HOXA11	181.230480008552	247.969948108763	181.23531587509	188.265026422651	169.13571909346	197.062414980681
ENSG00000005075	POLR2J	326.504673668931	493.248035120242	520.736418866787	949.013048004216	1000.46486218194	1028.73264653473
ENSG00000005100	DHX33	842.719660884826	842.154760810281	654.420518981629	789.533090151273	819.450073713426	755.068036994774
ENSG00000005102	MEOX1	0	2.97262582170626	0	63.4299797139793	87.7734491448725	73.7836241032695
ENSG00000005108	THSD7A	25.735028218416	6.65531786466145	8.60280388228126	1.90320632792904	11.4087508989986	9.5258194141343
ENSG00000005156	LIG3	538.884057540332	303.078828963267	291.637030624197	812.185339117549	500.597575738086	518.73531817393
ENSG00000005175	RPAP3	1687.99073571393	1444.379662686	1105.56073391602	1263.62824234637	1198.39155432017	1248.12006217921
ENSG00000005187	ACSM3	102.024322303537	74.0356750810948	82.3429827217463	42.3833235064965	68.4432116703123	76.7010266540753
ENSG00000005189	REXO5	91.9539292319568	149.178028229476	97.9407843357181	131.614185470571	105.878101476587	100.068723398383
ENSG00000005194	CIAPIN1	551.604292986359	503.157919491676	486.28800137876	718.412639573814	819.477656083469	671.459361724717
ENSG00000005206	SPPL2B	51.1646746076559	43.0411648733068	73.6803146191491	126.651545685146	279.773862666496	206.142664038362
ENSG00000005238	ATOSB	514.708851641863	452.394178794255	487.131036364493	751.254093899525	1019.05308857546	829.299038654238
ENSG00000005243	COPZ2	821.962338756536	889.409524045684	947.220706180828	1177.37882394504	1320.10914360448	1403.67637650895
ENSG00000005249	PRKAR2B	195.89306353639	197.379991242084	159.120666956085	100.420114306588	124.998153519194	154.094334705947
ENSG00000005302	MSL3	1247.88556677294	1376.64862609716	1152.48274063923	1218.53567622465	1095.54000727599	1072.36733553209
ENSG00000005339	CREBBP	1736.51583134366	1670.93651291596	886.442977361322	2549.11233892923	2347.54942134829	1393.80709818254
ENSG00000005379	TSPOAP1	49.1148351811254	21.1522282310592	30.5743971344404	93.3939360411264	104.410679495188	41.7971368914798
ENSG00000005381	MPO	0	0	0	1.03260106572079	1.04189861587427	1.87769427687983
ENSG00000005421	PON1	1.28356549915249	0	1.14738566729524	0	0	2.86245739192624
ENSG00000005436	GCFC2	960.854342464133	921.988275213616	596.015087110505	647.249337662244	828.413856387774	587.334655697088
ENSG00000005448	WDR54	54.4498590615806	73.62510665168	64.768677594667	93.8184967127276	110.559422576478	77.17963175764
ENSG00000005469	CROT	1223.42932796425	1131.92558307602	895.198225692615	1077.75214732615	1053.7509315483	948.114135742052
ENSG00000005471	ABCB4	0	0	9.7413701395429	1.38798369231157	0	0.860530566636417
ENSG00000005483	KMT2E	6388.4390656567	5842.78955649773	4166.53212549591	5011.57723530063	5202.57540993435	5065.79025741856
ENSG00000005486	RHBDD2	157.486060811333	229.530688838534	226.39997381565	280.634153196216	253.449665818723	283.426597521062
ENSG00000005513	SOX8	0.99588129204213	0	3.00445612492524	2.97474331113627	5.9794936400938	0
ENSG00000005700	IBTK	7130.38946550811	6581.59011625078	4685.68393425675	5050.14058814108	5406.27184463054	5056.73651303272
ENSG00000005801	ZNF195	593.962041938919	582.424066292726	437.1322136471	549.631541490477	1032.50534688323	537.79591200383
ENSG00000005810	MYCBP2	4833.06624427897	3938.59328273062	2330.51165811818	4267.07501156864	5028.84489275498	4901.3776181549
ENSG00000005812	FBXL3	6304.36301254912	5723.11904839556	4378.05060931221	4446.15992619654	4409.9977952109	4307.28647995133
ENSG00000005844	ITGAL	2.43737669241108	8.44399950377228	0.911783024615423	0.621896681828566	52.7973418051324	0
ENSG00000005882	PDK2	203.194702732669	190.500128086682	279.656771877285	398.196166384166	459.289418876509	482.149211025553
ENSG00000005884	ITGA3	714.866024545075	1002.0529237825	684.378381123505	1000.52253274923	1063.96364357096	776.996061129294
ENSG00000005889	ZFX	4371.51765412955	4247.27205186274	3312.57803246804	4901.60562553506	4992.56634216912	4967.25065109538
ENSG00000005893	LAMP2	13572.2210980491	14221.8917755622	11459.0535557891	11752.4183797921	12135.9215841846	10876.1923932767
ENSG00000005961	ITGA2B	0	0	0	0	1.49302248307636	2.07972493975958
ENSG00000005981	ASB4	0.995826314948363	1.98343726246265	2.00124425799429	0	0	0.99621921732273
ENSG00000006007	GDE1	2260.54375657422	2455.30645204402	2507.06497663189	2488.55016199699	2464.96662056804	2718.91725046365
ENSG00000006015	REX1BD	15.2636341820207	31.1720400056346	32.6232655737502	64.2228867913228	37.6399394691554	57.5303185305147
ENSG00000006016	CRLF1	135.644316959002	180.299177414289	175.436749660473	327.981341580035	439.061968892691	388.518901690389
ENSG00000006025	OSBPL7	50.0932076951607	31.3110096212859	45.2050134695758	43.8249198437609	75.4766108200661	80.0168460019407
ENSG00000006042	TMEM98	1183.65132792808	1288.40724092575	1246.31737664739	1831.01546195366	2158.44343399418	2118.12427061747
ENSG00000006047	YBX2	0	0	0	0.996943128382377	0	0
ENSG00000006059	KRT33A	0	0	0	0	0	0
ENSG00000006062	MAP3K14	189.780955696654	216.773673162862	203.19065916561	243.196693638521	279.585744252827	217.210280451176
ENSG00000006071	ABCC8	0	3.01382591252937	0.990585902753724	0	0	0
ENSG00000006116	CACNG3	0	0	0	0	0	0
ENSG00000006118	TMEM132A	26.3651775518593	39.6164659312922	30.2234614475605	52.3396737712764	45.14763196745	72.9042713895381
ENSG00000006125	AP2B1	9794.89513105981	9818.80393689289	8415.91989120596	9946.62500866583	9464.96480995796	10144.5547784549
ENSG00000006128	TAC1	0	1.68787121841004	0.828078748370724	1.64183650784071	0	0
ENSG00000006194	ZNF263	389.177579860725	537.434976497618	406.930963367339	404.925670903289	508.879736898988	462.773586791969
ENSG00000006210	CX3CL1	0	8.92529084599636	3.08020723203098	127.229561060103	176.291897813211	166.903217798157
ENSG00000006282	SPATA20	334.16137102721	374.844341930889	536.607951658046	962.163203708017	1137.36909799634	1018.06711467268
ENSG00000006283	CACNA1G	0	24.0904819429465	0.791331609217373	4.31528439672226	13.6890308153255	6.06284005705451
ENSG00000006327	TNFRSF12A	646.929907692091	684.20206295042	810.746735594162	1311.39616440776	1609.39805406515	1629.65112486748
ENSG00000006377	DLX6	50.5430802697448	54.9528764473082	56.1438172615509	29.7298579078978	67.1869249740361	42.8723044264586
ENSG00000006432	MAP3K9	0.899503364503066	0.897296514997166	0	0	0	0.899062181018048
ENSG00000006451	RALA	6876.81680518565	6428.81369637081	4980.97277364441	5413.29537495715	5425.71601687572	5427.56307851461
ENSG00000006453	BAIAP2L1	572.785388508178	636.033719234753	433.187715698626	587.625257427974	550.11260015988	491.88568197042
ENSG00000006459	KDM7A	1488.68491509544	1459.3103423279	902.422146562101	1117.40726303062	1080.07949301806	994.187724836428
ENSG00000006468	ETV1	1683.7289395191	1638.40862214627	1413.41152837057	1549.8453920653	1459.2628728606	1495.79381453393
ENSG00000006530	AGK	609.727921332653	711.583700158383	558.280064397553	782.241553244831	777.759108310128	660.573706649335
ENSG00000006534	ALDH3B1	325.193900715607	404.364608654965	411.26412274971	624.460130215895	735.962535832183	759.589713436213
ENSG00000006555	TTC22	0	0	0	0	0	0
ENSG00000006576	PHTF2	3213.8738239395	3207.7890858316	2578.05326385452	2341.56453038556	2393.30784048384	2223.63446308524
ENSG00000006606	CCL26	66.4743248257125	65.3323073502412	77.7765639480582	136.709551285515	135.912899298107	173.064824935954
ENSG00000006607	FARP2	1049.73869070063	1203.89354675325	847.456190319431	1750.48487167095	1711.24729133027	1946.6747995511
ENSG00000006611	USH1C	0	0	2.99795548113789	0	0	0
ENSG00000006625	GGCT	917.137746837314	701.726358828161	593.979500862776	693.013739810497	653.467232099401	694.249419864152
ENSG00000006634	DBF4	290.671322530644	175.805915518503	186.745616103797	143.838356127947	119.977163230791	135.795999876462
ENSG00000006638	TBXA2R	50.0520071214694	78.5857673398262	62.0783287106835	77.0964749506642	115.723645384077	70.5699659530645
ENSG00000006652	IFRD1	1759.2700290226	1780.64333581702	1310.67406588486	1705.23011324632	1457.07428683314	1281.23876806626
ENSG00000006659	LGALS14	0	0	0	0	0	0
ENSG00000006695	COX10	269.495137904101	236.845106799983	185.538965252103	232.825512201588	192.23687734082	279.396931796946
ENSG00000006704	GTF2IRD1	116.380544364317	156.044704451167	147.541035360168	211.855056405713	281.582603733605	217.371322386061
ENSG00000006712	PAF1	738.855651199985	894.960910402696	947.940428755398	1565.51477060658	1700.94769998864	1948.32503420478
ENSG00000006715	VPS41	5647.50095734757	5091.59424823385	4171.07496283775	4891.42804067178	4676.68297199347	4468.48699834441
ENSG00000006740	ARHGAP44	111.003464909895	137.783872256172	172.520798494257	131.473627885877	138.402550138726	151.249680604166
ENSG00000006744	ELAC2	662.605701809698	707.630744695116	612.026126037856	865.594194753862	895.47336433563	836.095327259686
ENSG00000006747	SCIN	22.7509599971315	37.3267334837342	18.2913180262473	45.0256587190506	32.5909293479085	36.0811972248733
ENSG00000006756	ARSD	798.949895262279	1149.6582698823	794.433875528849	923.678238541293	1190.46287910676	1174.58802139068
ENSG00000006757	PNPLA4	369.347710036089	309.780050456302	356.966847946194	467.117223244071	473.987331069666	545.111548323085
ENSG00000006788	MYH13	0	0	0	0	0	0
ENSG00000006831	ADIPOR2	3077.79583136772	3192.8388756406	2708.70766351384	2884.67733338764	3202.48208191325	3056.85683148539
ENSG00000006837	CDKL3	110.246584680611	108.613680822657	146.663128464861	87.3037957953715	109.83408794196	143.184567257709
ENSG00000007001	UPP2	0	1.89151451631623	5.50935829511389	0	5.718151852941	0
ENSG00000007038	PRSS21	0	0	0	0	0	0
ENSG00000007047	MARK4	304.008823600919	236.000522027218	317.245530930856	667.348870468831	856.478114513413	857.904918204236
ENSG00000007062	PROM1	0	0	0	0	0.993726813091357	0
ENSG00000007080	CCDC124	10.9373309816522	24.8472098217938	38.7633140854377	101.76668324524	157.331395454284	147.636932522845
ENSG00000007129	CEACAM21	0	0	0	0	0	0
ENSG00000007168	PAFAH1B1	11801.7218172829	11329.1961836106	7920.11442314451	10165.5383034319	9537.18846448438	9054.79179729751
ENSG00000007171	NOS2	0	0	2.00447190104171	0	0	1.99448258101001
ENSG00000007174	DNAH9	0	0	1.59352477185786	0	11.746254445778	0
ENSG00000007202	BLTP2	4642.44945677111	4745.12585469864	4510.44590083276	6634.5264802615	7776.47012267722	7774.60380897189
ENSG00000007216	SLC13A2	0	0	0	0	0	0
ENSG00000007237	GAS7	71.8649530016001	67.683904026847	90.1189135037	99.2363553752298	111.550847260621	121.718990987124
ENSG00000007255	TRAPPC6A	3.08038503589305	3.84504390081912	10.2275009528128	32.1063619426387	49.201574653357	37.8512625456249
ENSG00000007264	MATK	0	0	0	0	0	0
ENSG00000007306	CEACAM7	0	0	0	0	0	0
ENSG00000007312	CD79B	0	0	0	0	11.003180989772	5.00067378349597
ENSG00000007314	SCN4A	0	0	0.999321448477221	0	0	0
ENSG00000007341	ST7L	752.276213671075	874.881995486125	546.536250596053	673.301178064153	852.198679677209	593.542694306172
ENSG00000007350	TKTL1	0	0	0	0	0	0
ENSG00000007372	PAX6	18.2439961091825	10.1475989780876	0	8.77119383834177	0	8.11236272323068
ENSG00000007376	RPUSD1	3.73031482258836	8.7866844266772	4.52885635220454	26.8637372674437	19.1797950310827	19.6635782160492
ENSG00000007384	RHBDF1	241.784513962967	310.561197446523	291.622671081568	570.638989329995	838.507260575968	635.030398135211
ENSG00000007392	LUC7L	869.090692978172	823.654169274477	678.825435929573	880.107244001796	1118.73931624385	806.812458121683
ENSG00000007402	CACNA2D2	5.48686091818607	1.86102250282482	5.52266857222855	9.45722564693438	4.58550977884233	6.8227256523947
ENSG00000007516	BAIAP3	0	0	4.84687221540479	0	0	2.68909503992649
ENSG00000007520	TSR3	77.1907546100584	84.2256843207967	91.2254209234006	161.079491120212	120.869528841155	157.997233043752
ENSG00000007541	PIGQ	15.3868160854474	18.5461882202717	30.1633999744777	58.8625772453374	93.6570104561164	69.4455884836165
ENSG00000007545	CRAMP1	326.903841865933	357.024981754995	213.783713796422	630.020047257305	650.859544152401	431.137532830038
ENSG00000007866	TEAD3	172.089851722277	210.299217072476	219.14070466655	454.280038936945	566.210300697185	431.919925743723
ENSG00000007908	SELE	0	0	0	355.345367153838	284.789271961425	264.662497938125
ENSG00000007923	DNAJC11	534.712762859359	661.24445567806	656.588007194915	953.14370292875	997.288546668165	1146.56029149728
ENSG00000007933	FMO3	361.619433916135	455.915947488037	312.205219802966	517.634869761246	516.521738492966	532.330216939637
ENSG00000007944	MYLIP	652.654568812487	673.185103646565	554.251878611967	692.574097433998	678.598665270119	760.728814972279
ENSG00000007952	NOX1	0	0.99090070205582	0	0	0	2.99331634501919
ENSG00000007968	E2F2	0	0	6.00409738778366	2.98200015836331	0.995561571257648	5.98009867484323
ENSG00000008018	PSMB1	2235.38922771679	2262.02966891557	2346.55855005005	3053.38895862748	3508.56727761909	3298.08281375445
ENSG00000008056	SYN1	8.05875541346739	7.12031253360716	10.0229490774899	29.3471026932246	13.6093588789606	4.89192054452989
ENSG00000008083	JARID2	1124.01499989339	1086.65486095321	808.918480860489	1073.97644113295	968.455388621746	1013.75803404507
ENSG00000008086	CDKL5	932.914932869988	783.515512567641	508.173321170531	805.052421889706	957.4774155863	911.77673721756
ENSG00000008118	CAMK1G	15.1317343946613	5.4878395065616	26.1367824600929	13.4504325956128	10.5049081954195	41.2914344204701
ENSG00000008128	CDK11A	721.843959374043	570.326770283157	502.078310268592	637.816180097274	753.876734905537	690.34318359184
ENSG00000008130	NADK	390.360341287207	407.730498721393	412.913742278214	658.485651278939	580.734783782826	698.146753853806
ENSG00000008196	TFAP2B	0	0	0	0	0	0
ENSG00000008197	TFAP2D	0	0	0	0	0	0
ENSG00000008226	DLEC1	5.50123392518666	6.36873760094083	10.0820310883761	24.981324674171	40.1527389139554	11.3401707139664
ENSG00000008256	CYTH3	2295.25188468132	2458.50941101329	1860.06855585089	2569.05783102602	2363.57654942147	2517.83844185455
ENSG00000008277	ADAM22	39.3121630446887	55.7555583831592	63.7429968357357	58.8068283086254	53.5562064289006	35.0362138494551
ENSG00000008282	SYPL1	6561.64764538888	6632.53956238369	5418.15386741903	5369.33580908299	5323.29832040247	5303.739026585
ENSG00000008283	CYB561	515.298667515187	618.085756051583	529.064037267083	1016.59586843404	1079.73390052136	1040.55296733761
ENSG00000008294	SPAG9	14723.8748707566	12724.7727186086	8945.21679320009	11142.9907889937	11756.0234804194	11505.8922349274
ENSG00000008300	CELSR3	34.1653573377587	51.071875269867	34.1536350945937	63.8253030370696	71.2691482309916	100.399082372448
ENSG00000008311	AASS	2403.18842808141	2375.70190899718	1415.15862698026	1719.34428658627	2063.16438774681	1549.83005085733
ENSG00000008323	PLEKHG6	1.07488120036258	2.13082646446677	2.17327864907851	8.51711005728876	4.42484566715786	22.6593995665495
ENSG00000008324	SS18L2	219.110522301263	267.057757554537	226.685966574747	295.415899474146	251.379159597033	280.891662381049
ENSG00000008382	MPND	22.1592080312986	39.2103838528288	34.0038226266662	86.9572887012243	125.454801641326	116.684815950267
ENSG00000008394	MGST1	12903.8705247373	12776.0168958407	9914.15755382823	10665.6559732126	9678.89977879416	10792.764387732
ENSG00000008405	CRY1	670.363006407497	627.948579768845	448.815945723411	430.231805581396	656.112787570393	487.184380593817
ENSG00000008438	PGLYRP1	0	0	0	0.980019862244216	1.01919506454061	0
ENSG00000008441	NFIX	7578.44674936385	7744.79749758158	6373.72600032406	8711.63872046136	9956.65382366675	9412.08013216333
ENSG00000008513	ST3GAL1	1094.85347290814	884.551245499492	841.491538997204	2200.17547443587	2009.34419678463	2315.6350084315
ENSG00000008516	MMP25	5.35289522171291	0	0	3.88197320423738	0.734065505021661	2.93786051369282
ENSG00000008517	IL32	2.73189618563242	2.2111857264909	2.80923664782708	165.476745409836	214.37630612236	186.768052648319
ENSG00000008710	PKD1	133.020868312125	112.404085948739	242.593171790923	260.882159515267	304.015038249978	285.587361312638
ENSG00000008735	MAPK8IP2	3.00716599546684	1.96017894485216	1.00622736139128	0	5.89116178024792	11.7977295664752
ENSG00000008838	MED24	379.884955300738	352.313641107118	426.890915527863	597.553294628648	525.145478179126	493.560147457768
ENSG00000008853	RHOBTB2	254.978311298403	231.071555969037	334.037398173297	518.349470016937	571.844756987234	570.781191222631
ENSG00000008869	HEATR5B	1375.40186519393	1324.42516036032	926.31900721505	1219.60709085708	1071.54550133773	1030.41197024087
ENSG00000008952	SEC62	15542.4767763024	14247.8460302149	10355.5289476179	11804.9383491858	10589.8777833947	12016.8361517204
ENSG00000008988	RPS20	8747.11006919788	8907.15076949576	8980.73316474084	12692.5190072474	14842.9329765552	13553.566733217
ENSG00000009307	CSDE1	47889.6247935567	47953.9146289553	36398.4738489076	44987.8481596769	42048.2343936187	43958.7569080334
ENSG00000009335	UBE3C	4041.42801541732	2776.49509649009	2430.31970982482	3363.29439244876	3341.16136880541	3580.27560877986
ENSG00000009413	REV3L	6678.48783194292	5734.31274550805	3658.41483463776	4462.9115947678	4948.92809055245	4332.44660392402
ENSG00000009694	TENM1	0	0	0	0	0	0
ENSG00000009709	PAX7	0	0	0	0	0	0
ENSG00000009724	MASP2	130.348413716454	122.809475448441	55.2528038624902	51.4660509106748	61.0221840558635	27.3051053777836
ENSG00000009765	IYD	16.0523206229999	0	0.7179225307845	0	0.714075328664412	0
ENSG00000009780	FAM76A	712.342274788033	792.744174822689	453.075248088442	480.358075096766	554.46443244478	419.949760609994
ENSG00000009790	TRAF3IP3	20.8363572645375	0.59418935440618	5.97425232969363	8.88616481717209	7.07582223982656	10.4097660806307
ENSG00000009830	POMT2	341.747328021615	281.661541718473	287.977190174523	333.497787111948	353.445954854141	369.915282788687
ENSG00000009844	VTA1	2985.32616281202	3243.11304132511	2530.39024831075	2651.6836573374	2409.48796760984	2410.40907465571
ENSG00000009950	MLXIPL	0	0	0	0	2.98122328373411	0
ENSG00000009954	BAZ1B	4734.25132466984	4586.13222314778	3793.59133485978	4680.65745723001	4963.12105681751	5223.58764229869
ENSG00000010017	RANBP9	6829.84876373485	6614.24576804815	4783.25231713228	5859.54359212873	5625.09929989129	5584.07145089137
ENSG00000010030	ETV7	19.3268074898779	20.4672406667529	14.3914197570066	31.3241596248165	41.3156702850776	31.783019201255
ENSG00000010072	SPRTN	461.483164420143	426.053413765228	458.139336361052	366.422718297712	398.643499638566	400.019984072057
ENSG00000010165	METTL13	703.076114884146	785.619166803925	714.292253370313	857.888972630663	948.770114455489	898.045914126844
ENSG00000010219	DYRK4	142.350321643642	166.559655855688	157.510895311435	204.596431981356	266.609362855838	140.557195619858
ENSG00000010244	ZNF207	5928.81342211379	6290.6022025154	4481.64956113523	5136.01955016352	4884.43133296347	4872.05575712951
ENSG00000010256	UQCRC1	471.385828953616	620.285982858904	650.668603922481	1165.66036674876	1077.78109959156	1414.45896410205
ENSG00000010270	STARD3NL	1421.34397832693	1281.45557406156	1198.45242562217	1330.14212504375	1265.20708378229	1272.19060165146
ENSG00000010278	CD9	1647.74212146132	1857.45466851766	1518.75929204409	1962.57212313246	1744.16905854263	2187.81158896216
ENSG00000010282	HHATL	0	0	0	0	0	0
ENSG00000010292	NCAPD2	1112.59547743418	1129.53952548556	1033.01864991029	1566.15305164822	1259.46997361962	1302.21310406464
ENSG00000010295	IFFO1	552.763272980667	554.576664950612	639.699554644784	981.942460724394	1063.72351813982	937.521524263475
ENSG00000010310	GIPR	2.01205326588167	6.67707657481813	1.34848854668275	10.6877697145819	9.77042873763279	19.3763562121287
ENSG00000010318	PHF7	47.4797494130783	129.630780901996	63.8285283318742	77.3003701023167	113.041785666264	79.0367215338152
ENSG00000010319	SEMA3G	0.996960550588924	3.97400914222553	5.0051868366428	9.94179991748809	2.98761073492887	3.98794497315735
ENSG00000010322	NISCH	527.059154390563	839.020488786268	598.07020980976	862.911044912021	1164.14821291775	1369.19225416512
ENSG00000010327	STAB1	0	0	5.53735012834578	0	3.39772229833965	0.840332891463305
ENSG00000010361	FUZ	265.358697433617	268.048293180173	214.623184831978	320.967200278601	431.229903693428	424.058783479769
ENSG00000010379	SLC6A13	1.57019066376513	0	0	1.80823271793687	1.16911697382593	0
ENSG00000010404	IDS	9491.01841911602	8844.43289972717	7576.54702598631	8426.30770731257	8548.9092671087	8237.09839505428
ENSG00000010438	PRSS3	50.6766669831303	40.6461017686019	27.8945856928177	34.7571800555761	75.9504972065765	75.3047779635378
ENSG00000010539	ZNF200	277.749158817676	250.893727517476	263.363659368153	175.646319370351	191.691726214367	140.561204473246
ENSG00000010610	CD4	303.934135663045	328.701698084542	475.70571253104	567.367349131588	706.540067748811	902.085296188857
ENSG00000010626	LRRC23	206.829002606542	178.099097968864	170.13559813425	280.938064441219	314.929223445726	282.071489521031
ENSG00000010671	BTK	0	0	0	6.81266936918419	3.01707123964241	0.594789359173047
ENSG00000010704	HFE	1672.67714440965	1599.342556345	1294.1632223958	1521.37020871047	1649.40399088748	1487.07777930173
ENSG00000010803	SCMH1	501.455329393942	492.238906716321	557.685427863806	829.929773245049	1019.15099977465	865.35882211732
ENSG00000010810	FYN	2695.72683754874	2974.6609807243	2067.05175185216	3138.95857655191	3130.33279988281	3059.49521869442
ENSG00000010818	HIVEP2	2692.23472806655	2420.18386801368	1448.14857326005	2921.83713033636	2721.82393995011	2639.04111674534
ENSG00000010932	FMO1	0	0	0	4.39858470540874	0	0
ENSG00000011007	ELOA	2006.36756113343	1999.63426445838	1561.6468005222	1908.57193791171	2128.33268324625	2041.32426840363
ENSG00000011009	LYPLA2	64.2368804018497	52.9774775294141	95.1696075956924	221.885766560955	266.424495068419	220.685272484043
ENSG00000011021	CLCN6	207.312909458495	206.966006950198	218.502859941864	344.01493132341	353.466860898045	346.56528263602
ENSG00000011028	MRC2	1429.88073415644	1694.45339386942	1876.20784613528	4671.08439105012	6319.34238683963	6037.05574085951
ENSG00000011052	NME1-NME2	50.9561417124091	0	0	212.147629740069	135.988770498819	0
ENSG00000011083	SLC6A7	0.996959882143038	0.992777188875563	0	9.93252280917222	1.99384326609913	11.9688181309052
ENSG00000011105	TSPAN9	250.278073545925	307.900330987901	569.680764763317	590.636723484557	975.437833652217	938.812389540579
ENSG00000011114	BTBD7	2964.02388687227	2178.60142924129	1834.19020069686	1923.00215836948	2476.47748829465	1980.13243821451
ENSG00000011132	APBA3	43.764974731748	17.0716467537625	37.7293728151589	173.231173296798	226.175890583085	119.930933428898
ENSG00000011143	MKS1	241.285824121711	132.605092780848	142.400604183934	240.709260680311	216.255174408916	160.352486644105
ENSG00000011198	ABHD5	1987.24176468893	1809.27782461085	1831.32162106551	1768.48569863645	1784.19041686948	1815.81239364223
ENSG00000011201	ANOS1	214.63262294834	134.227389853658	122.845553659024	170.235598913914	163.859686512673	150.348465966053
ENSG00000011243	AKAP8L	586.252998253073	622.581836909232	686.733733047423	759.434423007811	863.230740106431	890.954623457456
ENSG00000011258	MBTD1	1352.93310132657	1176.4781489078	831.647479204196	767.43133421211	756.864703442752	636.192184661213
ENSG00000011260	UTP18	818.639495525773	699.608790996426	567.901892375418	472.493740862707	518.234955324247	473.861768700817
ENSG00000011275	RNF216	1126.7088686794	1139.00752843609	995.857782023228	1290.98236717842	1426.47140111754	1415.51631103485
ENSG00000011295	TTC19	1552.58559828781	1519.18181257915	1093.97251551067	1209.5311120941	1107.19628910367	1124.3507349182
ENSG00000011304	PTBP1	1376.71566973677	1693.62047589776	1775.46466724646	3135.83177201362	3220.62007451575	2817.70547250632
ENSG00000011332	DPF1	0	12.5641590812538	9.08253393634913	11.6646205296506	12.3925280539234	12.7243512467042
ENSG00000011347	SYT7	94.5286988157912	117.518420580294	90.1001312628264	193.068934003222	184.266326902439	198.460073706462
ENSG00000011376	LARS2	380.019961158568	586.346682695501	189.65189413985	237.442833251293	261.319384538958	280.14144087016
ENSG00000011405	PIK3C2A	5188.32516457723	5388.82374208727	3246.40522063997	3783.30945755792	3952.38222191216	3827.43972016622
ENSG00000011422	PLAUR	469.901847436625	423.831397710739	441.416430698398	1092.0671412185	1279.10098322732	1033.32170736906
ENSG00000011426	ANLN	494.768239618301	707.817767745294	347.286267719951	590.34825500693	544.530912627704	515.75843073443
ENSG00000011451	WIZ	169.151641207299	205.437177399174	167.924360613423	349.318704123891	425.069509514271	359.437844359267
ENSG00000011454	RABGAP1	3657.88026124263	3957.36598376879	3055.79426948204	3779.08550302848	3450.63255587226	3624.47289580424
ENSG00000011465	DCN	60657.6003629349	58511.2683762297	54019.1884881646	63662.487142585	58277.5351974112	58964.5202807567
ENSG00000011478	QPCTL	205.680610018324	266.10291535856	129.714900276724	262.900559492002	233.74503803588	259.997823248728
ENSG00000011485	PPP5C	377.023592845795	385.836691364337	254.255496434381	503.654074737367	584.831401184312	530.252269513076
ENSG00000011523	CEP68	1610.54661248303	1580.02742876144	1319.97986633122	1658.71738859926	1718.70488667978	1296.69530089748
ENSG00000011566	MAP4K3	2834.36243637098	2893.04304438954	2020.02649254312	2214.52573251738	2304.08316442572	1800.57120324444
ENSG00000011590	ZBTB32	0	0	5.05360764993849	1.48943055519076	1.50804392378514	3.24776191778919
ENSG00000011600	TYROBP	0	0	0	0	0	0
ENSG00000011638	LDAF1	1038.78801898231	1038.20687155439	1264.72611095847	2238.81955477692	2152.08397194957	2210.3665242677
ENSG00000011677	GABRA3	3.99462792421264	0	0	0.99503608460386	0	6.9936789808056
ENSG00000012048	BRCA1	255.347769668827	257.262518431745	261.588917499584	201.458490450961	223.419964466173	256.425748023577
ENSG00000012061	ERCC1	484.688040541729	512.734321487589	463.487653427874	705.568474134797	917.965340662273	721.254506350931
ENSG00000012124	CD22	7.30027315028405	6.79679068775159	0	0.479092789917399	1.30179723136595	0
ENSG00000012171	SEMA3B	46.298639244765	119.912304390301	98.5103872766912	202.293437535943	319.657310152984	224.512488205425
ENSG00000012174	MBTPS2	2577.45001782066	2556.65860840602	1977.22756155067	2136.61765441497	2154.5144717927	2108.97604935965
ENSG00000012211	PRICKLE3	41.1292600011249	22.1885731549579	40.6668132230546	66.9101622937474	105.683909572265	87.309968467573
ENSG00000012223	LTF	4.0467115404101	4.17659765752217	1.73822874990041	3.4292549020194	7.78655915024312	6.91296372537619
ENSG00000012232	EXTL3	811.058754721613	627.189278955602	688.52602800607	752.10995767212	636.332322198092	774.279358111742
ENSG00000012504	NR1H4	0	0	0	0	0	0
ENSG00000012660	ELOVL5	7464.5871169691	7434.40213426477	5771.15652196011	6601.59335718893	6531.54836987378	6611.1407013321
ENSG00000012779	ALOX5	0	0	0	0	1.20558768872963	0
ENSG00000012817	KDM5D	0	0	0	0	0	0
ENSG00000012822	CALCOCO1	3999.4853960971	4093.02121880148	3896.27922356581	5827.97302169131	6789.64138730255	5863.78750990667
ENSG00000012963	UBR7	1265.53295887561	1099.52477243339	969.770373903933	1011.77279333927	1051.10243048389	1142.60612240968
ENSG00000012983	MAP4K5	8149.9645229475	8436.94693976593	5787.26351296921	6156.55650606257	6520.81450893368	5765.91692403665
ENSG00000013016	EHD3	365.880262365515	351.673144621029	369.403997513266	500.019477449835	598.557957145358	600.19062105492
ENSG00000013275	PSMC4	390.506058474082	388.16105384656	491.192083249905	907.337760552707	1133.08306994774	870.194006980035
ENSG00000013288	MAN2B2	1473.50969983417	1507.51473079208	1269.29456558269	1609.78851397925	1791.31326064336	1724.61614661304
ENSG00000013293	SLC7A14	271.250126763362	258.622979937117	195.027265873907	195.13971513726	227.79974006021	242.189996184874
ENSG00000013297	CLDN11	9291.86354122269	9218.54306782289	7635.30051851703	8078.7580654475	8441.759103669	8979.19032511225
ENSG00000013306	SLC25A39	198.429137793637	207.76693457856	193.778350739773	384.42923461409	477.924764680215	372.08094611606
ENSG00000013364	MVP	1549.1306331277	1642.2374754894	1696.93565352129	2641.75190303085	2592.62037980277	2716.45480179494
ENSG00000013374	NUB1	3652.47802631741	3593.99524698242	2532.78322904609	2569.87857925793	2470.72748070547	2436.04351509872
ENSG00000013375	PGM3	5994.096961958	6226.1135972622	4761.69214925854	6905.71973982327	6887.3175363105	5989.80458420281
ENSG00000013392	RWDD2A	582.122571182565	635.33782486197	538.876149638628	490.650423077323	611.909463346198	493.602935253881
ENSG00000013441	CLK1	6323.78978865979	5690.46010438706	4835.5763208346	5384.30103182828	5305.32478386522	4777.70649321687
ENSG00000013503	POLR3B	706.875178003979	551.740044280792	340.893175952665	694.199243427685	448.532838253517	652.984062639234
ENSG00000013523	ANGEL1	475.689957912735	443.89059965504	380.4525681097	571.029190705873	527.412764638092	572.283992818306
ENSG00000013561	RNF14	2974.54049003377	3119.11775061686	2404.43971053025	2795.34482326528	2717.75496193351	2974.92232543741
ENSG00000013563	DNASE1L1	2305.95270740103	2249.67899898574	1613.18899115008	2232.66266847165	1833.69521558945	2674.50443035377
ENSG00000013573	DDX11	228.359099585804	208.905474310413	201.004786297248	198.702163030256	313.852271924646	257.589922895587
ENSG00000013583	HEBP1	1353.46471907995	1372.13986714575	1295.47832872425	1560.23662053556	1607.66953440676	1692.46594644596
ENSG00000013588	GPRC5A	1225.43645236661	912.334474596527	1116.07440680855	1676.01905414594	1908.28316158376	1598.58727439888
ENSG00000013619	MAMLD1	431.353518630713	468.876482673136	312.030888894102	533.993780189711	537.576608564447	490.521880775275
ENSG00000013725	CD6	0	0	0	0	3.97495249996835	0
ENSG00000013810	TACC3	33.1146104223096	37.7096166576274	60.0199391241318	69.1640866476299	79.4864544369052	69.8894961805014
ENSG00000014123	UFL1	3623.46769955729	3412.91829724523	2660.81952934654	2634.36417631365	2563.89259966944	2518.42304661897
ENSG00000014138	POLA2	69.3164508559885	213.729033049396	218.249919475367	98.5533659394782	79.6630680139596	80.2408130715758
ENSG00000014164	ZC3H3	18.9366946871157	16.8675360051081	11.0220880418485	68.48995839932	93.7242688617551	78.7873922872035
ENSG00000014216	CAPN1	315.214549051575	316.842948570567	449.247578467532	1209.93803577179	1584.06766530587	1543.72578908405
ENSG00000014257	ACP3	0	3.37420392848878	0.681632099008688	0	2.58674722006911	1.29066571102638
ENSG00000014641	MDH1	3689.84138728182	3795.79013787508	3354.17432198294	3784.69888660503	4064.39718266359	3864.64976001051
ENSG00000014824	SLC30A9	4035.80389864666	4099.48859912601	3114.45059385604	3125.7949620682	3160.00703680498	3179.45595840804
ENSG00000014914	MTMR11	1710.16959968969	1791.73424019123	1364.99675222075	1558.77153191199	1892.73265917946	1488.76930783633
ENSG00000014919	COX15	1455.31816568892	1397.26975080819	1194.8638816579	1526.61549388935	1690.9295045409	1381.02216914362
ENSG00000015133	CCDC88C	5.31897606795493	0	3.84407708465662	6.63986750723334	0.411451098972658	6.86219998947665
ENSG00000015153	YAF2	806.320012852264	667.158726083768	620.575006047891	670.968509387053	559.03964154744	611.749293765904
ENSG00000015171	ZMYND11	5386.60928696887	5702.08863232879	4291.76583140752	4657.50680566992	4810.26017511441	4890.22449280012
ENSG00000015285	WAS	5.8163956234971	1.03925199590087	1.32584358307026	3.11698355362701	2.4436969324496	2.09786095351749
ENSG00000015413	DPEP1	0	0	0	0	2.09618511373227	0.945157105693594
ENSG00000015475	BID	283.034349759501	365.604368495328	247.140365463129	765.212924939957	790.672052347138	683.030544398973
ENSG00000015479	MATR3	14783.0380004067	14825.7297582554	11048.1255585048	11089.6316087275	10807.329625457	10474.3996506764
ENSG00000015520	NPC1L1	0	0	0	2.00154036727634	0	2.00744857225208
ENSG00000015532	XYLT2	199.777070807666	131.357102835552	145.047862109029	270.936196443694	266.540211395245	306.704025753489
ENSG00000015568	RGPD5	2057.46018282576	2559.32457557145	754.997888134741	1255.99493241208	1557.32954652162	1131.29116950146
ENSG00000015592	STMN4	0	0	0	0	0	2.30084771545141
ENSG00000015676	NUDCD3	1007.77325143268	846.024745085467	879.512938092745	1520.42258133238	1625.37318026952	1604.81430105873
ENSG00000016082	ISL1	0	0	0	0	0	0
ENSG00000016391	CHDH	50.8551633889881	26.8472404255233	55.0225811239486	53.7393922400916	58.710363108905	69.7731958664343
ENSG00000016402	IL20RA	23.986905748974	17.338151741456	13.0608709873605	6.96854811016822	10.9967808976622	24.0007923110036
ENSG00000016490	CLCA1	2.99806736918344	0.994630064497528	0	1.98990243604331	0	0
ENSG00000016602	CLCA4	0	0	0	0	0	0.996385659428537
ENSG00000016864	GLT8D1	3753.60285372998	3575.97631463645	2913.72341897767	3204.58915896067	3206.45312028484	3126.21039395708
ENSG00000017260	ATP2C1	7456.38965555906	7624.37876674435	5960.79008107094	6732.88870349283	6802.92558890538	6184.14541159313
ENSG00000017427	IGF1	66.6735122720707	80.9535381199678	80.4104944016171	55.9622417013933	66.9595850761346	74.2779076559605
ENSG00000017483	SLC38A5	268.616898268429	277.348989587014	244.289814449547	440.036860488793	495.857039434245	536.967234069767
ENSG00000017797	RALBP1	3113.81595490785	3755.27982445861	2536.52226337187	3061.60182013275	3101.33300651418	3031.52854965543
ENSG00000018189	RUFY3	3003.99446225756	2572.26712935625	1501.0337341807	2082.72120812896	2427.22432010565	1920.36295993667
ENSG00000018236	CNTN1	118.452542130247	81.3820688720598	80.9546736705645	104.83958633008	62.915800738917	142.081099896522
ENSG00000018280	SLC11A1	0.974881029916439	0.970805721420737	7.98769177496429	6.79867084036826	11.6982571756423	9.75321438876959
ENSG00000018408	WWTR1	9598.49154594963	9047.8726596606	7447.63487684852	7919.78242156099	7785.70644764249	7598.21749008999
ENSG00000018510	AGPS	3895.1069273802	3581.58689059375	2778.08797901204	2743.30555795009	2986.29204518175	3192.16296179792
ENSG00000018607	ZNF285CP	0	0	0	0	0	0
ENSG00000018610	STEEP1	953.767195608833	914.63697674929	753.227845407279	1030.37954881593	1113.77296372041	1003.60705369676
ENSG00000018625	ATP1A2	139.46943667977	48.1549534842341	45.2050031271148	53.7876472518979	61.7551640040771	48.1716610607777
ENSG00000018699	TTC27	820.19648479163	804.924476748686	765.646681011821	770.40946919605	794.735301991903	792.609213956018
ENSG00000018869	ZNF582	175.827407748862	190.603368349015	193.749575995793	103.916544609449	151.655913853992	102.107068914004
ENSG00000019102	VSIG2	0	0	0	0	0	0
ENSG00000019144	PHLDB1	1840.05250018393	1812.74707077643	1445.81823926618	2510.28713356486	3236.02975496486	2629.30940671595
ENSG00000019169	MARCO	0	0	0	0	0	0
ENSG00000019186	CYP24A1	2.69841906088611	16.8677930794607	3.02093131905061	18.7117820215063	13.5591624748644	2.35267002300207
ENSG00000019485	PRDM11	165.877000542213	120.115746191406	118.821831227549	123.514096398333	175.160347300543	174.247952031973
ENSG00000019505	SYT13	11.7795672288492	2.7091241236123	4.54873190116257	9.03661582668054	12.6704594632854	6.34264115760705
ENSG00000019549	SNAI2	7036.83419669085	7119.99791227023	5762.57778234419	4169.65900343902	4512.84553312384	4173.90772394569
ENSG00000019582	CD74	376.067227841142	395.804560216286	542.285065301978	945.152753423618	1059.94303106147	1086.54652087432
ENSG00000019991	HGF	3149.93251940189	3244.25703622752	2608.97618180401	2317.58849463309	3053.11837239583	2907.81913070486
ENSG00000019995	ZRANB1	2321.47837532034	2346.1184797763	1958.33760124353	2246.54831536347	2094.98224850748	2087.45469627842
ENSG00000020129	NCDN	230.636610125886	193.735550077134	256.742308451481	576.604419160425	615.956927493231	546.347150127268
ENSG00000020181	ADGRA2	2200.14090239421	2373.07959153715	2384.6254236808	3762.92957359573	3892.99497717959	3826.62992988528
ENSG00000020219	CCT8L1P	0	1.97841046464708	0	0	0	0
ENSG00000020256	ZFP64	140.794386869615	199.038497960947	144.327227493483	212.334484661336	369.400817881818	227.838061720378
ENSG00000020426	MNAT1	1056.98496298651	859.216396670171	849.339382464585	710.837867032611	975.344026385413	938.742651523897
ENSG00000020577	SAMD4A	2464.35698216768	2183.39900129573	1784.59569225844	2803.29649170053	2352.93559061931	2740.02180910042
ENSG00000020633	RUNX3	62.6284981511631	63.3839706911867	59.9107367981248	104.051289186342	90.4009835355975	117.32568410302
ENSG00000020922	MRE11	998.655047870663	1043.87069065183	649.861058015225	914.400874447004	896.93073689891	998.693878983815
ENSG00000021300	PLEKHB1	29.1434451885226	47.921837975778	44.0392347009186	65.8834707451061	73.95949330367	74.835473022055
ENSG00000021355	SERPINB1	1476.24553766417	1550.52089493315	1099.97103023746	1089.62829585067	1319.99664365791	1157.40074682533
ENSG00000021461	CYP3A43	0	0	4.32551166361767	0	0	0
ENSG00000021488	SLC7A9	0	1.42532831687159	0	4.2689202699286	3.77630691001051	0.858827830039321
ENSG00000021574	SPAST	1890.54312241828	1800.16173031227	1466.28881493445	1371.47635676989	1379.88312428237	1370.08286440502
ENSG00000021645	NRXN3	63.9858739936046	65.4307789735073	75.3135235913092	94.0573817021004	97.8372631669383	98.980782943996
ENSG00000021762	OSBPL5	72.030862939469	91.5487649338903	85.9969026238006	201.425532821293	317.630171850874	382.504666218339
ENSG00000021776	AQR	1967.75257298194	2085.99704178405	1465.83287758542	1586.34229698795	2262.52238122541	1598.13721212971
ENSG00000021826	CPS1	688.892297157076	696.632181240734	543.562447044028	548.473103390094	611.210682864903	574.202261749008
ENSG00000021852	C8B	0	0	0	0	0	0
ENSG00000022267	FHL1	10395.0175353897	11161.3857875155	9384.45789117768	11495.243992593	12417.492976346	10864.3857000557
ENSG00000022277	RTF2	3568.43521701855	3578.65384903686	3141.66403430423	4509.20935809604	4164.13514746082	4832.11200398647
ENSG00000022355	GABRA1	0	1.12056595582069	7.03107752641101	0	3.5157868245628	0
ENSG00000022556	NLRP2	7.98070247094527	5.94287178169938	0	1.21225651551928	0	2.93703160440583
ENSG00000022567	SLC45A4	103.909992773467	65.6833630195966	47.2079528584048	84.5116205439292	80.7363478908337	62.8702750883031
ENSG00000022840	RNF10	3153.56266234812	3434.17982347314	2717.53143339909	3176.73690100002	3269.17125877144	2695.54053317074
ENSG00000022976	ZNF839	77.8381716837685	62.5518146332708	85.2871504270792	156.849099837842	90.0710523089561	177.309036000186
ENSG00000023041	ZDHHC6	1543.55618282401	1433.59862568764	1180.12935655491	1415.10665874463	1268.54680344316	1164.32912593084
ENSG00000023171	GRAMD1B	438.361775734084	377.088929869566	413.100181349671	496.284483654211	529.142857845813	443.252779303382
ENSG00000023191	RNH1	592.737653472724	739.74542754508	787.627309783384	1703.10676236524	2110.63819353512	1886.4579959935
ENSG00000023228	NDUFS1	4959.2554448027	4717.08989604452	4172.22855079528	5701.52421405221	5546.55856457375	4945.62515338328
ENSG00000023287	RB1CC1	8045.3097200343	7243.51888391954	5817.06603343892	5898.53655994548	5696.88835345498	5257.90822303583
ENSG00000023318	ERP44	2762.19120247855	3077.01728286267	2050.61942250697	2161.0731134109	2119.34204578662	2381.20403577632
ENSG00000023330	ALAS1	891.839994909171	962.505315563867	1060.90687957419	1851.77594538105	1953.89936186655	2065.65145027267
ENSG00000023445	BIRC3	468.353832461879	389.831351614304	360.906061624223	16427.2600475432	16546.9891370395	17984.143931046
ENSG00000023516	AKAP11	6743.3155391534	6237.62906155776	4402.69915311332	4317.82949953167	4597.88492954438	4205.95875850991
ENSG00000023572	GLRX2	1033.0724398484	1034.19250983195	789.909637927289	784.779565553652	654.544248157151	748.246082292257
ENSG00000023608	SNAPC1	3015.195055407	2903.14475379729	2304.41298497171	2769.95781136436	2949.1767933771	2627.61580603336
ENSG00000023697	DERA	837.855371522687	806.786427418287	770.361417659432	824.298489177802	838.261477074337	837.779956870298
ENSG00000023734	STRAP	6537.851268322	6633.48428456333	5243.78747509893	5042.10393094032	5316.52092179088	4912.2215517813
ENSG00000023839	ABCC2	243.384492549833	189.111862856387	168.913016437148	238.966418977767	213.745824002488	295.408698564646
ENSG00000023892	DEF6	26.6480022866743	31.3512744576266	15.3547938702725	55.4092052516496	65.7471124512869	16.3852867194112
ENSG00000023902	PLEKHO1	369.502030892733	483.509391107819	378.318687995147	604.85432842941	470.691485716655	622.63362545823
ENSG00000023909	GCLM	4257.92832663539	3583.66022079869	2839.41569048202	3204.93542355312	3028.91936538378	2923.02822184664
ENSG00000024048	UBR2	3635.67570603119	3233.72413134184	2506.9562201938	2662.21600407356	2822.97693898189	2561.64555183095
ENSG00000024422	EHD2	3420.93933628526	3640.00334919187	3561.32851169971	6007.10107283069	6632.81474683898	7149.45956861196
ENSG00000024526	DEPDC1	104.323478698804	136.733240978801	83.1484242759441	56.4160981350648	105.289379756853	62.2201278425059
ENSG00000024862	CCDC28A	483.568431852129	445.220131645098	413.076697269429	410.311886673574	454.746107121295	421.656783491094
ENSG00000025039	RRAGD	54.5490040493473	46.3733541020741	38.6183976545448	35.4029820373317	34.2059457094351	12.5246822509032
ENSG00000025156	HSF2	893.138824779458	714.096751345268	674.219070783876	643.232798059928	658.584368998632	611.923343984487
ENSG00000025293	PHF20	2485.36389580205	2756.34401170816	1543.24521373196	2463.2749599645	2285.1011831798	2253.04267041196
ENSG00000025423	HSD17B6	57.4035374673707	43.6135365791422	61.9181570545278	93.7959513233591	68.4400045630397	71.7561213269127
ENSG00000025434	NR1H3	148.415483221893	121.842202540307	140.05550459752	281.89995748899	265.214740928709	205.847281538815
ENSG00000025708	TYMP	17.9647136890006	26.195047317454	18.4591949683121	44.8060413567201	67.4564360951997	51.6679496347966
ENSG00000025770	NCAPH2	41.3760910306637	79.3173345594969	41.1613816949213	109.738564004703	123.52218738101	139.089479430634
ENSG00000025772	TOMM34	276.900964163156	398.775812366312	307.237470259887	618.362011536636	683.710741589071	643.713540987729
ENSG00000025796	SEC63	15532.6193594913	14452.3061614016	8863.04548042328	10722.368322983	9376.41701760904	9936.1424083495
ENSG00000025800	KPNA6	4599.19760455346	3376.17321891583	3319.01185165644	3366.17640859222	3569.43882098201	3476.39031420178
ENSG00000026025	VIM	205560.96588581	214658.292024969	185613.47506383	221498.319074753	225515.153866323	222482.110605928
ENSG00000026036	RTEL1-TNFRSF6B	2.36980845380918	14.3101294660322	11.190231579392	7.58219470574024	20.1163430038966	21.866723324741
ENSG00000026103	FAS	4156.20647305553	4259.86917318982	3623.73685321892	5161.69135790017	5342.08493963651	5177.85956312015
ENSG00000026297	RNASET2	257.474069070738	219.410462721546	201.517805734219	381.672563476468	271.850704615952	322.38187229266
ENSG00000026508	CD44	48172.185605659	47843.4162295981	40412.0733432029	56133.6019732621	51975.6986657391	52992.9545267061
ENSG00000026559	KCNG1	10.7936477317725	7.76331708482641	30.5107520172905	31.0900097871331	54.6055915130247	48.2111612766541
ENSG00000026652	AGPAT4	331.122372615512	421.440191621386	351.274807780761	525.960013803132	597.248782871285	467.28405965182
ENSG00000026751	SLAMF7	0.996094444469808	0	0	0	0	1.99501050349646
ENSG00000026950	BTN3A1	2335.00339850943	2225.56864066062	1963.63523902256	2449.68906727122	2876.78793279467	2409.69140272102
ENSG00000027001	MIPEP	648.576309731085	556.278319470666	536.045223789706	587.842905218766	597.386983700807	535.425292007597
ENSG00000027075	PRKCH	112.385132828501	120.446172892522	121.027762412087	154.094921987542	132.527160009862	154.207297963898
ENSG00000027644	INSRR	0.997332014123111	0	2.00270375301096	4.97331859394726	0	1.99460729793004
ENSG00000027697	IFNGR1	2408.60562355503	2429.82359509394	1980.24744439409	2475.16134768405	2545.17601124109	2662.43027219802
ENSG00000027847	B4GALT7	31.1419898886298	66.6440328152758	40.565853947301	78.1786168855776	109.966191243441	153.118988228698
ENSG00000027869	SH2D2A	5.09682572086344	3.43408575022729	9.6116530525945	0	2.61052037378001	14.8154017565568
ENSG00000028116	VRK2	998.78715191721	1010.87442993152	739.50667481312	859.535672295472	750.696011733081	764.533314886776
ENSG00000028137	TNFRSF1B	51.9073401777987	52.6824964717164	71.3852583455021	165.898341730961	240.132452859988	248.588802521294
ENSG00000028203	VEZT	4524.77690979562	4100.52449003886	3300.82700830348	3620.44143615827	3483.05412307783	3392.23251427738
ENSG00000028277	POU2F2	769.685209355069	279.363377782181	244.4441988053	670.776943181989	575.283913876955	453.245502589235
ENSG00000028310	BRD9	428.904024211698	626.215398300496	411.44595829874	588.975455883325	613.611948973212	519.571410003511
ENSG00000028528	SNX1	3498.23800857816	3813.70939231664	3179.09338353205	4438.82852088777	4399.28543376454	4715.52366867121
ENSG00000028839	TBPL1	1892.62134813205	1816.6575558291	1365.05580788364	1026.08772084745	1007.08700970617	1139.35116458232
ENSG00000029153	BMAL2	1880.39673445216	1835.8538825804	1297.06224362693	2089.8480588416	2188.33533572669	1969.26232492011
ENSG00000029363	BCLAF1	12023.8804772711	11351.7339436717	8388.58331603346	10398.5778382911	10789.8723905367	11082.5431867753
ENSG00000029364	SLC39A9	3726.47285042994	3248.69373398854	2944.51809260863	3063.74424463125	3484.78898941557	3046.14997492083
ENSG00000029534	ANK1	182.900738541053	356.051528953244	324.117024841087	374.159097009338	494.403843305849	573.96651998332
ENSG00000029559	IBSP	221.025447818717	209.378843959747	154.843732385463	213.218143944048	221.298306927139	235.645042499599
ENSG00000029639	TFB1M	427.275345153535	330.424622656181	335.03150933335	439.813102858215	393.09161634269	541.744423648341
ENSG00000029725	RABEP1	3747.78441409618	3443.12427352519	2570.52796281108	2680.12230040247	3104.90933680063	2985.58368974635
ENSG00000029993	HMGB3	995.763895325177	1028.49341986732	767.163438713088	829.072815805171	846.583939373857	930.00657979385
ENSG00000030066	NUP160	1689.3171700346	1836.3097692125	1265.52229239962	1508.72560085301	1548.18426489957	1401.73470303095
ENSG00000030110	BAK1	335.467606839565	389.341261172157	466.541627761661	854.956701461278	874.573633021903	948.455837768009
ENSG00000030304	MUSK	110.27023236214	78.8177444993312	118.085890021535	39.8393397814466	85.0316973595409	70.3606911854686
ENSG00000030419	IKZF2	635.576481694474	477.760655662469	284.183925724645	482.363260913523	505.091137480818	602.341997381817
ENSG00000030582	GRN	665.028087248698	540.047727422268	914.718559851396	1690.43414331462	2006.30459083156	1942.78235748093
ENSG00000031003	FAM13B	5838.65553775753	5363.19325767347	4219.09154833447	4396.04323102092	4388.81118721019	3943.36078920802
ENSG00000031081	ARHGAP31	2519.97371926968	2365.16564756153	1882.40513693001	2596.23482269954	3001.46892409581	2864.49303077067
ENSG00000031691	CENPQ	235.013992336733	189.801318437414	160.765123292235	153.173393340845	156.076241923931	129.773510164361
ENSG00000031698	SARS1	5832.34686027907	6251.584544019	6501.73956089037	11236.9624558191	11480.2697932394	14532.0178883227
ENSG00000031823	RANBP3	377.386465053859	514.651593245313	418.471324907441	544.224007872823	546.039744354361	644.375188576311
ENSG00000032219	ARID4A	2137.29812845743	1883.85233827181	1478.90444773216	1258.98358115879	1566.83282818789	1321.02590795467
ENSG00000032389	EIPR1	83.4914945339572	69.9022687575195	93.8118059820408	104.012578636464	163.841648528952	137.424820152127
ENSG00000032444	PNPLA6	266.056212031717	273.28009323842	331.584436724549	535.688248467304	637.011246250323	574.870781472055
ENSG00000032742	IFT88	914.331466686594	818.657851574643	542.584525988919	814.09971110788	765.677211917525	649.072531087549
ENSG00000033011	ALG1	181.706539407753	291.24787743317	298.904957851575	712.777642988769	738.60702239057	588.560526664354
ENSG00000033030	ZCCHC8	1054.11870287642	983.268239483552	677.762040577792	829.834098138179	899.491259291189	708.697737857121
ENSG00000033050	ABCF2	352.430202658952	425.647427905809	553.038270432093	1057.71140692174	1182.82132054984	1025.26489383426
ENSG00000033100	CHPF2	805.459691916631	869.932196354712	865.362300458257	1280.47325658767	1424.16226799102	1370.00249251018
ENSG00000033122	LRRC7	18.9030480448621	24.1684254369754	34.0214550021163	14.5295575848154	2.86305768307339	6.33369645125725
ENSG00000033170	FUT8	2863.24897140451	2829.66965811518	2323.0770165865	2127.07485843413	2187.29562424153	2366.20363372194
ENSG00000033178	UBA6	4052.73124868514	3330.11468500033	3426.02275925888	3928.36311907103	3889.31898341757	4184.00681515119
ENSG00000033327	GAB2	419.614522989444	503.732877939513	508.313261565634	853.671615958398	1013.20821442936	891.652805653901
ENSG00000033627	ATP6V0A1	1881.8600092574	1912.08054320306	1194.87324835128	1453.20661689375	1476.52257748776	1418.34583658204
ENSG00000033800	PIAS1	2358.53696864945	2561.74562189566	1720.95174417476	2379.47858617572	2047.39403830097	2807.51689579807
ENSG00000033867	SLC4A7	9356.93273234652	8632.7988544101	5547.47517406119	7594.60489762452	8029.97778533119	6628.43986107855
ENSG00000034053	APBA2	13.9072672725393	39.5626858882434	20.6994540606096	52.2562850959135	32.4499507451988	63.9056462015964
ENSG00000034152	MAP2K3	705.54519099319	732.547316776174	529.203734247729	1581.96594462869	1801.40755333672	1703.96260854122
ENSG00000034239	CLXN	36.9810245639139	70.9762549354025	20.0027707060217	11.5477502161716	42.8805580982072	21.3626150376311
ENSG00000034510	TMSB10	22475.5997560484	29243.1480789365	28394.0252580768	54756.5330472586	52076.9134927971	59391.8893737691
ENSG00000034533	ASTE1	223.785041414336	252.752765242387	145.019926168338	166.368151112302	198.812696340445	195.653275679971
ENSG00000034677	RNF19A	3887.1552319277	3681.37751670105	2848.76401563948	4159.72781043084	4068.29566634023	4290.39971064122
ENSG00000034693	PEX3	883.281174279597	978.877742535232	733.825750048604	881.583968567659	752.424318200793	849.822339916956
ENSG00000034713	GABARAPL2	2231.72098024781	2137.81667671274	1842.01147254814	1820.5387883108	1647.96188976838	1818.00337479172
ENSG00000034971	MYOC	4.3550172187339	4.83470839081841	5.26573719439438	9.89916331355052	13.480423758233	6.98025916555607
ENSG00000035115	SH3YL1	1067.67665965222	1058.85510579761	950.057410658049	1152.7087619746	1272.59864834759	1503.91704204009
ENSG00000035141	FAM136A	954.343657051404	1113.68898292263	942.948655008205	924.954634668773	866.787222767249	955.241705281783
ENSG00000035403	VCL	12758.2144326368	12867.1915138267	10895.1121764916	14404.1672232593	16010.8539280632	14629.9340606072
ENSG00000035499	DEPDC1B	23.9884732561371	10.735507964723	9.87711159022979	14.6416059881877	4.91527186213457	14.7372539137168
ENSG00000035664	DAPK2	136.812062345063	117.046642493627	143.21246053458	186.151145150268	219.474372335485	213.723054469806
ENSG00000035681	NSMAF	2536.38296439312	2473.31295379798	1619.02541476966	2267.05516987399	2197.24057550382	1997.7645554689
ENSG00000035687	ADSS2	6660.9802236782	6306.78801746891	4742.12590930627	5328.83730169642	5393.78333577893	4847.97071663773
ENSG00000035720	STAP1	0	0	0	0	0	0
ENSG00000035862	TIMP2	42778.976443106	42516.8096998676	36755.0364781638	45438.580200693	45846.3940857045	44261.4983402451
ENSG00000035928	RFC1	3311.81882781385	3760.26772089308	2215.13492804517	2065.15646151508	3256.77918541896	2372.78959879192
ENSG00000036054	TBC1D23	4626.01305589976	4391.63585911164	3198.58626349333	3443.80848436416	3759.56366588839	3266.39815844676
ENSG00000036257	CUL3	4489.51902522041	4354.62311578727	3414.02992901698	3677.65455481853	3632.142423907	3306.96168214594
ENSG00000036448	MYOM2	29.7438246455511	64.4848258338371	44.0389565536405	52.6000201763702	67.024807055469	69.2253097052741
ENSG00000036473	OTC	0	0	0	0	0	1.99277328089259
ENSG00000036530	CYP46A1	41.4832595905565	70.8176210713297	48.551715320581	39.3531828288674	86.607992788425	39.6829223024463
ENSG00000036549	ZZZ3	3280.93890136298	3224.42467538112	2556.31261374994	2547.68077177557	2432.64358418377	2544.72849948921
ENSG00000036565	SLC18A1	0	0	0	0	0	0
ENSG00000036672	USP2	24.1906208521397	59.687150497369	11.468591339139	28.8627703990931	45.4742188205481	23.5819500100871
ENSG00000036828	CASR	0.74152733731414	0	0	0	0	1.93149472622869
ENSG00000037042	TUBG2	356.984898028293	337.840350025721	197.326402601893	363.558246186825	392.091730844291	298.032666245672
ENSG00000037241	RPL26L1	312.742690392526	320.537735731098	377.69712760937	563.45024217528	645.761260074836	598.852253273158
ENSG00000037280	FLT4	0	0	0	0	0	0
ENSG00000037474	NSUN2	1800.40289964016	1876.3705850632	1328.96974586097	1637.94191537244	1872.91923986188	1745.9796980746
ENSG00000037637	FBXO42	588.702907919299	585.645217779449	459.696318168551	858.495232800281	924.324376353165	751.295991758099
ENSG00000037749	MFAP3	2896.82981434321	2725.78721092656	2078.79489363458	2023.0300619648	2434.89489098787	2180.12656247606
ENSG00000037757	MRI1	655.135670781592	551.093077396881	582.644231563442	743.93624425121	821.400268332452	734.227761336021
ENSG00000037897	METTL1	105.041801744994	90.8411818524932	92.9367364795282	206.756822604874	209.095480539039	153.671948583993
ENSG00000037965	HOXC8	963.463585128009	1020.52260158725	760.329611073196	776.878592023314	690.877869977391	744.264158004993
ENSG00000038002	AGA	811.215536783841	1096.54341210465	519.951416525189	520.296535429787	651.276870447892	510.883483040346
ENSG00000038210	PI4K2B	1783.56852674333	1621.14651406711	1540.0890993961	1467.64354036129	1543.43164474722	1468.409407133
ENSG00000038219	BOD1L1	3985.90946894774	3610.5910599743	2302.19882368252	2967.26309537844	2859.15509589869	2777.0008354947
ENSG00000038274	MAT2B	3928.54454342762	4223.14398177872	3212.80325046115	3370.00218989891	3860.60501861581	3617.14537579766
ENSG00000038295	TLL1	23.3462286617563	45.0627492444904	37.2842297183343	3.62397919636921	28.6297977949221	16.1532184789891
ENSG00000038358	EDC4	118.846763541366	195.036081852762	209.796022436028	543.769499215711	610.21972696892	461.726188030631
ENSG00000038382	TRIO	5166.22139916683	4438.6475125744	2855.05562108082	3989.22055564605	5386.03193440527	4163.69100161427
ENSG00000038427	VCAN	33823.6853964136	33648.24555515	22931.2309485482	29294.8448042659	31274.9539384815	28012.5139924625
ENSG00000038532	CLEC16A	219.448549338211	319.434816682918	217.628045048039	291.492283242448	392.173175662024	631.440640435632
ENSG00000038945	MSR1	139.646179124119	334.942256700887	221.101675884626	192.260712290698	149.87656925084	149.530876561889
ENSG00000039068	CDH1	13.6593654418408	17.2824268406338	9.76861527214913	8.34660773640319	18.1094705285356	27.1648311779672
ENSG00000039123	MTREX	2874.50639665786	3385.71240189942	2284.86952655204	3311.85384318666	2696.33271619963	3025.98851960862
ENSG00000039139	DNAH5	198.68781776029	81.2411910945701	112.782811576167	178.556433121678	60.3486581108105	80.3088870815642
ENSG00000039319	ZFYVE16	4428.01775029688	4136.31457469763	3185.49297953782	4135.79411387062	3477.57384987223	2960.81645461427
ENSG00000039523	RIPOR1	551.162352811204	817.891506610847	563.685837598856	1318.91291028071	1720.7311441096	1510.51598466453
ENSG00000039537	C6	0	0	5.96331943677211	1.1484023498374	1.72604726022085	0
ENSG00000039560	RAI14	12157.6386466318	11766.1824515334	9669.80322456723	11531.0439741415	11099.2706563039	11209.5829582474
ENSG00000039600	SOX30	5.85422602826942	3.36740621731582	2.39355226822061	3.16152974303565	0	4.88358116647492
ENSG00000039650	PNKP	59.3851429486548	84.2544767958195	88.6182590138635	150.143422625666	133.546552917895	174.833388455017
ENSG00000039987	BEST2	0	0	0	0	0	0
ENSG00000040199	PHLPP2	945.061622253117	1036.71992810197	768.932821630478	912.459312099464	1042.30894867657	837.362461925649
ENSG00000040275	SPDL1	770.541442888901	715.145721257991	641.109323093107	476.27849731149	657.356273377619	530.307494393131
ENSG00000040341	STAU2	1575.43198742858	1590.8109824791	1406.81222032173	1537.98645725964	1600.75998636332	1555.45872479371
ENSG00000040487	SLC66A1	56.6880437883819	54.9224625675312	40.7369061105865	63.6920856590127	81.7366921685142	72.1770717648255
ENSG00000040531	CTNS	187.486050203815	241.684202443685	137.58448030288	200.491023053	393.797821863568	247.590422460784
ENSG00000040608	RTN4R	0	0	0	0	0	0
ENSG00000040633	PHF23	659.827846920184	712.880455937278	657.44853953291	989.142055589273	1022.82132153954	1158.00872939618
ENSG00000040731	CDH10	11.0685706295353	6.42868422366689	2.78144858113202	8.26909727260447	10.647547030191	6.46020299802377
ENSG00000040933	INPP4A	1039.41736825761	1085.6436649069	835.222952971765	943.643518076555	1163.48521603889	1090.09689775377
ENSG00000041353	RAB27B	3965.15867349625	3671.97707722243	3384.25400676218	3097.74471804238	3116.96488772339	3017.47683720663
ENSG00000041357	PSMA4	5528.23666400047	5516.85867949139	4380.05206632559	4605.22230496323	4657.54351006435	4479.53252765074
ENSG00000041515	MYO16	1.78345898829138	4.44520780316356	8.94759980762791	0	0.889985424217744	8.02265719865665
ENSG00000041802	LSG1	824.091922652761	811.755214720613	590.979045483413	773.70970036043	836.001471705514	705.882584629406
ENSG00000041880	PARP3	254.845558250921	302.24376094036	343.07932456471	533.065661888267	580.222295058875	439.406179095898
ENSG00000041982	TNC	8779.03570830479	8445.25923083264	7393.95186848663	15980.1901232251	17635.699108311	16470.012372681
ENSG00000041988	THAP3	17.1502931547151	30.910890153441	38.7661094716824	76.2971036644368	91.4550908592711	94.0461195900768
ENSG00000042062	RIPOR3	4.32861306223114	36.9693549465623	8.7860466323213	41.7144780658422	16.6336945607903	33.8661651966057
ENSG00000042088	TDP1	320.167648117187	265.826425397235	238.953968357831	340.083808376554	370.260756954168	364.685224992558
ENSG00000042286	AIFM2	152.756661539957	141.838005055047	168.171940607965	250.248032866572	327.232913256488	273.023932676147
ENSG00000042304	C2orf83	0	0	0	0	0	0
ENSG00000042317	SPATA7	517.161113349589	508.57516183186	438.854265546986	437.920484691109	395.89462238389	430.687589399687
ENSG00000042429	MED17	1242.2178321779	1049.28077605006	945.527387807122	797.662285583324	771.113309620274	663.00508797715
ENSG00000042445	RETSAT	2132.35609928618	2399.23082999631	2183.20132797531	2790.29772367083	3007.0395626397	3247.89514399365
ENSG00000042493	CAPG	370.250065888079	503.252257777763	664.028464634075	1307.30408807896	1562.16982838622	1684.59185117124
ENSG00000042753	AP2S1	846.796880126077	1030.73218733101	1049.34175931966	1577.00168132552	1587.117882089	1740.92868932606
ENSG00000042781	USH2A	30.9167687837261	8.95642373307259	6.9977383581778	13.9468046348854	4.97089719015333	7.97194601892362
ENSG00000042813	ZPBP	0	0	0	0	0	0
ENSG00000042832	TG	52.5331138243322	19.7617516141029	8.88475864728068	55.2654813227548	70.5172076540204	77.3377932029123
ENSG00000042980	ADAM28	40.1359595262936	0	4.7599770167227	0.652827771966697	4.10556557967731	0
ENSG00000043039	BARX2	0	0	0	0	0	0
ENSG00000043093	DCUN1D1	4484.61978178939	4907.68653634557	3925.11902213364	3809.48356856787	4597.53574178775	3980.86525722473
ENSG00000043143	JADE2	800.459120567098	933.111886205872	686.529472992133	1014.76746927606	993.030631780605	1019.1609594892
ENSG00000043355	ZIC2	0	0	0	0	0	0
ENSG00000043462	LCP2	3.98996141757607	0	0	0	0	0
ENSG00000043514	TRIT1	505.779332141337	614.799207872536	440.917346571466	489.343158429455	494.010107305308	472.311106503247
ENSG00000043591	ADRB1	2.99060062970927	2.97653518717957	8.01995091937748	5.95509837889649	7.98085725057578	3.99058930778824
ENSG00000044012	GUCA2B	0	0	0	0	0	0
ENSG00000044090	CUL7	655.349248252271	732.021343759203	829.566782190078	1353.30009756842	1317.21919403505	1478.14029328122
ENSG00000044115	CTNNA1	11414.6558342191	10858.7696274282	9280.73619379288	11846.2265706719	12187.6237736949	10728.5216580836
ENSG00000044446	PHKA2	336.337543200626	310.405869234087	301.604210975735	462.461370057889	568.913922492444	313.611740100571
ENSG00000044459	CNTLN	1434.07060018341	1356.5041408869	975.936133396706	1242.44095897685	1040.43202838198	966.231991031918
ENSG00000044524	EPHA3	754.808274018901	537.772144283925	540.815322256337	517.868117979674	603.706681909568	589.007712169188
ENSG00000044574	HSPA5	22141.5157626837	23270.07079459	18718.5276817063	22105.5672701173	21747.1654907295	21993.5195814284
ENSG00000046604	DSG2	112.682849140998	103.039618273214	77.0158803076186	56.9590440751742	58.0872098676791	65.3865099160036
ENSG00000046647	GEMIN8	405.842267682184	563.55510023593	575.068541642769	583.714649453857	665.894135121031	531.021281522254
ENSG00000046651	OFD1	1588.7849699331	1402.32473451134	911.447642847288	1236.2698642817	1375.5287347589	1125.02885098226
ENSG00000046653	GPM6B	78.1338886041244	123.197659066149	80.0352758134525	47.923337310459	112.183061360616	28.2131552235746
ENSG00000046774	MAGEC2	0	0	0	0	0	0
ENSG00000046889	PREX2	23.7626561499321	18.7289375646288	18.2696042360695	9.49024914940447	17.8782031987914	18.998446766099
ENSG00000047056	WDR37	494.973997092954	399.869101661109	388.333783536013	451.215308990264	570.448867773591	463.441276392777
ENSG00000047188	YTHDC2	1925.18122239896	2048.09809490195	1460.83735246783	1383.3091773966	1733.5013767455	1235.55909244944
ENSG00000047230	CTPS2	448.839817751812	548.176944597405	262.13108837652	385.791598206973	435.181691744953	339.458168643463
ENSG00000047249	ATP6V1H	1284.82435149479	1377.92654530375	1029.02881218393	1297.17446883551	1105.56792832209	1184.42295006942
ENSG00000047315	POLR2B	5482.54172501498	5184.17653486908	3781.89731346259	4653.776857194	4241.70579054943	4081.8547171165
ENSG00000047346	ATOSA	2711.33691079588	2570.92152514791	1917.53238935876	1990.66468135205	2185.22974831446	1572.86465051851
ENSG00000047365	ARAP2	29.2659076414371	5.57959524697044	0	2.39319572011315	0.797749889596601	0.799118503482652
ENSG00000047410	TPR	10692.9836280908	7190.35775685465	4466.28262773379	7576.33546583463	5665.23421600414	7700.82630840626
ENSG00000047457	CP	26.7039543252467	4.24359939619006	2.27708275216415	5.91562569130968	12.9882486291339	48.3462530446011
ENSG00000047578	KATNIP	332.282237990751	282.443558132281	268.303647698323	374.513324669315	542.40412063333	402.539459095806
ENSG00000047579	DTNBP1	122.901277540566	132.85363224038	148.022881596895	146.344054265555	235.497492310813	182.887296900659
ENSG00000047597	XK	8.97283291850031	7.94869620845726	3.00292364854759	3.9771171847935	4.97892116020127	1.99395406262826
ENSG00000047617	ANO2	2.98897399281968	0	3.00377470336149	7.94135636784635	5.97740088059373	3.98703767583094
ENSG00000047621	C12orf4	1072.56824913779	1337.68602429526	1129.09538843551	1456.95259457167	1104.39425414637	928.983673582391
ENSG00000047634	SCML1	1075.51353233825	955.878719310091	758.348608249672	839.186177520473	967.132233802196	768.810177683491
ENSG00000047644	WWC3	1131.51862860621	955.287422769477	828.470931059239	1409.17962799026	1309.6845770435	1041.14686896187
ENSG00000047648	ARHGAP6	238.385554969374	231.659745900547	144.140621555053	194.780001015024	226.770905120805	200.80547590852
ENSG00000047662	FAM184B	31.9155496274323	0	17.4472544207101	10.3450158447831	0	0
ENSG00000047849	MAP4	11278.0852942091	12394.6763124156	9532.77529199928	12794.4723355138	14267.1049992355	13244.964287886
ENSG00000047932	GOPC	7363.17947423737	6815.15741240965	5015.89886266945	5883.85788520632	5885.31127891581	5471.43106827304
ENSG00000047936	ROS1	47.7504441835573	52.403674821804	44.7619039084206	76.5858296408328	50.176417467798	99.9290841915904
ENSG00000048028	USP28	984.470951264971	920.567324563228	796.682322846827	730.88756282205	726.803926930826	802.374679770678
ENSG00000048052	HDAC9	1664.87394371951	1641.71773351405	1019.23514853264	1252.56328826213	1483.76860203014	1107.54929049048
ENSG00000048140	TSPAN17	623.916996895229	694.1673280599	686.974930129092	1002.03047946609	1100.33474695949	1196.55322432393
ENSG00000048162	NOP16	115.126378407636	125.971602721212	116.232135438345	185.674283674559	180.519509859799	185.016272569579
ENSG00000048342	CC2D2A	1491.9475515151	1239.34977040613	1286.19630375089	1755.12130756471	1900.03369829062	1891.24328673121
ENSG00000048392	RRM2B	9140.12343035314	9190.89997870999	6854.98118130612	6309.93060167951	6337.30374104832	6667.89760713536
ENSG00000048405	ZNF800	1454.08844092025	1331.26510253672	1083.32217385117	1176.86760962302	1414.75183259604	1038.27962376207
ENSG00000048462	TNFRSF17	0.857456356381598	0	4.36613378543145	5.690441892391	0	0
ENSG00000048471	SNX29	1335.20895284999	1371.68092297375	1132.82031445003	1730.78181518244	2624.49296590769	1936.34503676108
ENSG00000048540	LMO3	732.214276833409	641.155491454376	553.173834507331	505.721937388832	681.227723146815	533.099955408477
ENSG00000048544	MRPS10	2156.65578352792	1979.88679075786	1692.26971864948	1754.09159600558	1893.43704606946	1685.44313032813
ENSG00000048545	GUCA1A	1.09696688140979	1.08781664227881	3.3248519134958	0	0	0
ENSG00000048649	RSF1	4046.0195679217	3442.58922327375	2893.901095698	3555.64161482579	3397.95333416015	2860.42947842525
ENSG00000048707	VPS13D	1868.53394711464	1768.32985748983	1123.41322898118	1715.51837502893	2431.91469617507	1996.08611742694
ENSG00000048740	CELF2	723.202717254729	743.235905782059	597.381262130242	639.955238700711	601.059466057771	630.989479792082
ENSG00000048828	FAM120A	6191.91916264447	5946.49539552366	4978.19666691592	5022.37907046272	5508.99910135348	5053.54315804845
ENSG00000048991	R3HDM1	1781.72420411884	1310.39507207223	1178.24951593341	1168.77760382854	1330.48240227769	1123.67153323756
ENSG00000049089	COL9A2	4.22880493373517	2.4045774752088	17.8740458979498	11.3964009583177	14.4221139169141	15.3179614000448
ENSG00000049130	KITLG	10759.7839885909	10024.177943829	7784.07357941876	7232.81661438074	7832.8553012138	7353.91962647083
ENSG00000049167	ERCC8	666.896785960619	654.337777443394	405.853497149983	646.810181325899	438.484428486012	540.298973490282
ENSG00000049192	ADAMTS6	1676.47838334502	1326.44417393351	1214.04914842437	1608.77322096469	1560.62481824835	1294.73511535823
ENSG00000049239	H6PD	1704.28956902955	1627.5612209446	1454.02031978971	2235.85964195763	2286.98094104431	2412.29123976233
ENSG00000049245	VAMP3	6992.02685195627	6874.04759663478	6020.08093628493	6839.7372660772	7053.8059228464	6366.02838235165
ENSG00000049246	PER3	1385.16948966594	1504.66662530061	1189.46456583372	1456.39447102207	1278.05397956812	1282.48496171827
ENSG00000049247	UTS2	162.522170016195	179.44641620189	130.802777044006	131.097501707969	113.789703672845	126.77473307121
ENSG00000049249	TNFRSF9	3.3484992323937	27.0416014506125	21.1924102314207	239.969168362775	338.690642994416	356.532852323144
ENSG00000049283	EPN3	0	9.28221456948918	0	4.69504054520574	4.87094842411508	3.34445987693067
ENSG00000049323	LTBP1	17884.0213538079	17030.8636132831	15692.143105249	19264.9638636871	19593.0816202263	21575.8801675655
ENSG00000049449	RCN1	29929.8731684613	31347.1410187674	23928.8850197499	24088.7833104838	24303.646270818	26104.3586001622
ENSG00000049540	ELN	1063.81823692736	740.260400357196	845.580273574068	1884.74881714576	2615.44169533035	2444.66657699052
ENSG00000049541	RFC2	62.108364958572	50.2216870104772	83.7382095698598	128.019079055756	177.192656162963	154.245489368157
ENSG00000049618	ARID1B	2209.99363254858	1998.87843349062	1440.95924043714	1902.85194909875	1959.74490918572	1846.21826291536
ENSG00000049656	CLPTM1L	762.476476396759	704.792319572646	714.788932027108	1133.84833046156	1166.57676525423	1107.25444955071
ENSG00000049759	NEDD4L	1334.02317603873	914.383417213361	887.983266776626	1093.67952682594	1324.67531019562	1573.61544026239
ENSG00000049768	FOXP3	0	3.14602214675564	0.796783711990926	0	2.37931200657497	4.79084182010063
ENSG00000049769	PPP1R3F	15.4162762900997	22.8325006843075	15.5571070837359	28.2582264017747	59.5041417872762	37.1613480214962
ENSG00000049860	HEXB	7373.06032773759	7246.97566979057	5805.54115736291	6211.33993680004	5865.06883694258	5567.23093402059
ENSG00000049883	PTCD2	889.297238046138	872.757655405584	734.372776234385	803.540250702912	864.675978270835	813.277602845738
ENSG00000050030	NEXMIF	4.40704725993441	0	0	0.895363724264668	0	0
ENSG00000050130	JKAMP	2968.34549514204	2990.53412304948	2454.87535824751	2366.32297952292	2249.90454923382	2478.59650328494
ENSG00000050165	DKK3	4730.99022182967	4363.95598946767	4280.51589403014	4663.52834724386	4541.05043736965	4669.11694660581
ENSG00000050327	ARHGEF5	308.42186974142	304.416698295982	285.567113056326	598.194990085687	596.724107034495	655.977362858941
ENSG00000050344	NFE2L3	227.07933028717	151.4989041589	49.4824349064521	81.8764762375637	121.110231246858	109.031981375472
ENSG00000050393	MCUR1	1796.95339287995	1731.33971524867	1353.80544558385	2121.28203606573	1471.14830276438	1618.14194004707
ENSG00000050405	LIMA1	49693.2133082177	48686.2948524399	36577.8857559946	39211.885644025	40507.5162421167	37218.6730092387
ENSG00000050426	LETMD1	1278.96603763624	1226.47377925305	1052.20418712062	1418.95130947848	1377.64418096412	1284.09399201985
ENSG00000050438	SLC4A8	199.357899028366	334.505992926875	108.985622261449	213.449249519789	320.928373999156	155.778094688244
ENSG00000050555	LAMC3	2.69268701743039	1.79003174749481	0.900502779934285	0.895738916037559	19.7070251140014	0
ENSG00000050628	PTGER3	27.4096510974226	33.6385612497858	23.6902000938218	18.9711261701556	34.0056745357196	13.4880111215073
ENSG00000050730	TNIP3	37.0800527581223	26.4310825002135	25.7502898246337	165.143079246521	139.99312368164	131.858087597535
ENSG00000050748	MAPK9	1405.85542676072	1283.25420975048	1187.87934021671	1462.32355533773	1207.28853910442	1482.70663294001
ENSG00000050767	COL23A1	0	0	0	0	0	0
ENSG00000050820	BCAR1	104.433006370986	66.8300482052171	109.834660806188	257.379547712535	381.922761852944	316.289245809357
ENSG00000051009	FHIP1B	281.846114562698	247.239952619229	240.230280875861	307.228382208857	452.026038717023	288.574706466114
ENSG00000051108	HERPUD1	4291.26764283402	4549.51970383234	3879.44006322954	4760.84143161369	4686.51185452117	4276.36754035508
ENSG00000051128	HOMER3	89.9683076761606	90.418336532354	128.307155819115	195.794973378972	266.895174858946	251.311760793566
ENSG00000051180	RAD51	38.4997958033461	101.046324438646	21.1348930516567	74.244250792324	42.3219046741438	118.492967303043
ENSG00000051341	POLQ	34.3506322568102	47.8300700003537	16.3214115762678	16.241911056176	33.370271167978	28.9125736980641
ENSG00000051382	PIK3CB	1995.28460677546	1772.44949186011	1306.00263823175	1602.79172379234	1782.20111602391	1545.58067604335
ENSG00000051523	CYBA	40.2863160608109	63.6737497835981	43.5905420551019	163.978265145954	253.718636403759	172.565949794314
ENSG00000051596	THOC3	241.232112479584	246.051903954364	190.694605451037	318.236080388113	352.068413780483	298.179924654712
ENSG00000051620	HEBP2	3369.63740915661	3373.20651690084	1729.59804434899	2119.422656742	2079.29551418321	2254.3804918772
ENSG00000051825	MPHOSPH9	971.81551947012	1234.93561733035	748.972022170583	1068.17565249263	1032.72694321172	869.518823596982
ENSG00000052126	PLEKHA5	2649.77102970276	2417.222522402	1909.52526723692	2078.37076607731	1984.69707782669	1997.7376538568
ENSG00000052344	PRSS8	0	0	0	0	0	0
ENSG00000052723	SIKE1	2615.66290328184	2446.76573090989	2082.35196474096	1925.43352739164	1740.23321991665	1528.44297277158
ENSG00000052749	RRP12	112.866750418138	197.425264577645	79.7756312574053	222.125031807738	251.940374880737	277.267648413762
ENSG00000052795	FNIP2	1430.94237730003	1108.31161717435	909.316976675794	1323.12790485285	1336.74509755497	1296.91599903582
ENSG00000052802	MSMO1	4983.99468443931	5311.87531736667	4486.37760340659	4327.81701995701	4244.51398427246	4520.73400059602
ENSG00000052841	TTC17	3492.28536303744	4081.6410899665	2942.35714986659	3451.9932954781	3700.73876958558	3512.08390223457
ENSG00000052850	ALX4	0	0	1.00018057164449	0.993990720400996	0.994950875784833	1.99247495791214
ENSG00000053108	FSTL4	0	0	0	0	0	4.58767588034095
ENSG00000053254	FOXN3	4714.6767888729	3926.33810108565	2974.34292861642	3457.09707934831	3944.97146429297	3837.41849183207
ENSG00000053328	METTL24	5.77811714361038	0.958635981840221	3.87314696086383	14.3849649928305	16.3797976072728	7.70947954177893
ENSG00000053371	AKR7A2	179.23393571157	214.86658062943	193.309157938381	327.951184665363	377.1582798566	304.048611314652
ENSG00000053372	MRTO4	567.066394955681	487.481266097894	537.442448524519	830.816875640539	803.036693668537	906.385613963311
ENSG00000053438	NNAT	27.8911186255414	38.4498061011193	15.1336404092558	32.4983296320954	16.0848778849495	9.00397280723158
ENSG00000053501	USE1	75.0251447146747	100.891315409467	101.85618196875	187.482399299982	195.24810938432	235.627504676783
ENSG00000053524	MCF2L2	0.575949984259499	4.71893275517503	0	15.703904373901	0	2.05884831684274
ENSG00000053702	NRIP2	30.5986697944785	26.6989794918495	21.148845916013	55.5278735458561	52.8834431629168	47.2598073433411
ENSG00000053747	LAMA3	728.926331400855	771.622355562938	515.799420192449	699.144555535603	720.382910058179	658.929412659774
ENSG00000053770	AP5M1	2282.79539809795	2090.42421322172	1760.42044689746	1998.81730891489	1645.59470465677	1790.57248734158
ENSG00000053900	ANAPC4	1743.76754459844	1562.77816022693	1493.51162087806	1168.61386765247	1297.57755218764	1127.49290449593
ENSG00000053918	KCNQ1	0	0	0	0	0.993733942508159	0
ENSG00000054116	TRAPPC3	2350.48632421766	2682.16560339118	2317.25373742322	2839.9911533158	2760.0014271681	2909.24708416944
ENSG00000054118	THRAP3	7662.26834936633	7940.14681629757	6183.94515380499	7662.93164145832	8147.68511558368	8108.93152759887
ENSG00000054148	PHPT1	118.416832308892	141.035034066295	221.209117366262	499.002845990591	725.606494628168	716.737171179351
ENSG00000054179	ENTPD2	0.988097561067621	0	0.99887404715149	0	0	0
ENSG00000054219	LY75	266.554160761138	180.507689688896	90.0330283371777	172.633079551005	189.436993692323	173.929577684967
ENSG00000054267	ARID4B	3597.69957806074	3455.49984003345	2434.60199441668	3064.49572441524	2945.41274634013	2587.28487471255
ENSG00000054277	OPN3	306.240258858838	216.658320614344	199.461969273232	334.733099240326	201.626867675374	324.302975517913
ENSG00000054282	SDCCAG8	921.181929443504	818.789896443663	624.06273604131	811.335259652086	809.494632211045	769.684016076008
ENSG00000054356	PTPRN	33.2352216924176	33.4932748892943	1.63562871114776	85.8529976963891	77.9253542615237	16.680430147703
ENSG00000054392	HHAT	632.924256161006	587.036470310486	436.43145357067	545.191399996657	552.60323397499	553.57804117963
ENSG00000054523	KIF1B	4178.79666338482	3920.98716175607	2829.73015699393	4674.87165220093	5072.15529153473	4889.55620876721
ENSG00000054598	FOXC1	3110.09678690995	2843.64266258207	2264.38229749833	3652.84822789192	3575.19648988322	3682.40897685324
ENSG00000054611	TBC1D22A	114.904617994	160.845034364943	205.141873185029	280.036531842841	230.242890248469	300.120439634843
ENSG00000054654	SYNE2	500.366535283802	455.524183127653	137.428163518135	474.546100056028	404.494122555112	202.471906282483
ENSG00000054690	PLEKHH1	72.0477842342485	29.7066019320596	21.3630033477148	39.1253991500619	5.26858501750588	17.5631921048875
ENSG00000054793	ATP9A	3821.1185767352	3825.79987221361	3185.39154043279	4255.67312595962	4207.24691683891	3954.4258760019
ENSG00000054796	SPO11	0	0	0	0	0	0
ENSG00000054803	CBLN4	0	0	0	0	6.95618954091564	0
ENSG00000054938	CHRDL2	0	0	0.409521035860252	0	11.2998437878073	0
ENSG00000054965	FAM168A	3211.38324141245	3150.75444160206	2999.02391779528	3250.39952051156	3862.15402703881	3843.10206637502
ENSG00000054967	RELT	9.00580208774178	17.8361665169128	19.2387473932243	60.9096526589934	55.7415861372574	56.239528107488
ENSG00000054983	GALC	909.265764393122	1048.41430002345	732.617236399551	755.714818579883	878.970790033139	722.789737366933
ENSG00000055044	NOP58	1400.82937428645	1546.01926917415	1195.69500079211	1247.15750827791	1311.87485342653	1099.65931495622
ENSG00000055070	SZRD1	3301.73594141585	3240.67064381628	3025.11862210507	4467.91559604592	4291.28971389511	4631.03551387331
ENSG00000055118	KCNH2	0	3.940092968434	0	0.78810378658753	0.793939930739895	0.793420002540311
ENSG00000055130	CUL1	2667.70886501124	2256.69237507987	1898.82766115944	2139.81531407378	2093.62421502902	2356.10804040369
ENSG00000055147	FAM114A2	1361.2074103109	1458.01749483623	1193.37034169498	1365.92260764888	1357.10395832848	1322.96687196927
ENSG00000055163	CYFIP2	347.655700627719	210.66975375637	184.457594849583	262.031203618209	309.745605760524	315.207416966971
ENSG00000055208	TAB2	6348.9537634808	6792.81125615718	4868.76184970824	7162.1743949817	6490.91703568701	7180.9870600176
ENSG00000055211	GINM1	4030.66013011325	3967.69648893525	3016.74592072752	3064.21009242555	3084.73827702918	2931.25775891853
ENSG00000055332	EIF2AK2	9772.45616859468	8296.11413870859	6290.70037399026	6471.33584975695	7398.81505946261	6584.98969382599
ENSG00000055483	USP36	542.831594599152	872.496005299822	654.511801718143	824.932638090163	1293.77385595893	951.095527397923
ENSG00000055609	KMT2C	3244.18178036349	3007.44864499997	1947.27434512022	2534.33478362231	2962.34515790151	2176.99162074013
ENSG00000055732	MCOLN3	124.260795864507	89.6651317156695	84.9149256526664	117.85226234243	110.485107889859	65.4750439272075
ENSG00000055813	CCDC85A	7.69436001144437	7.75150567712126	5.77639968790019	18.3619045297624	33.9608086646918	13.3648514046271
ENSG00000055917	PUM2	5925.10072901554	4732.09255946946	3947.95143836357	4588.94006695531	4136.00358916848	4183.52503793077
ENSG00000055950	MRPL43	418.557029492307	460.675874818579	381.462485720719	426.051371691678	444.851396876959	429.368092163431
ENSG00000055955	ITIH4	7.59004366926481	18.3022367381978	2.9210186831558	12.9679143367471	26.4454124530863	5.7432082033124
ENSG00000055957	ITIH1	0	0	0	0	0	0
ENSG00000056050	HPF1	897.765720031879	1057.05747570039	836.172000963331	721.32972245135	767.300068179432	787.043835765933
ENSG00000056097	ZFR	8167.4065677553	7779.30806787052	6389.8158902045	7081.95556069668	6830.53610821105	6915.55126592315
ENSG00000056277	ZNF280C	375.365841728237	292.763324560755	240.289445481386	251.916364078594	276.34829095589	236.421845809501
ENSG00000056291	NPFFR2	0	0	0	0	0	0
ENSG00000056487	PHF21B	0	0	0	2.00251207607892	0	0
ENSG00000056558	TRAF1	70.6323873846966	79.2458002687441	67.1584539840338	1239.90993427652	1576.55836036173	1442.2827510604
ENSG00000056586	RC3H2	5123.19965477347	4458.77760459481	2791.16291858622	3379.10071622151	3161.53355066325	3122.72882212228
ENSG00000056736	IL17RB	65.3593189171153	82.4671798362566	85.7731701110821	119.211600917071	75.0806150194868	80.2822115005849
ENSG00000056972	TRAF3IP2	496.731041650883	600.508913475708	682.534588270885	1205.10870203713	1235.2560534485	1164.05235070042
ENSG00000056998	GYG2	100.881011408517	120.534710609341	61.2386262996983	121.819263605694	98.6721144431233	87.3024403157311
ENSG00000057019	DCBLD2	25093.3090349006	23323.5770283976	19067.4033190888	19688.8169470259	19982.01880919	19005.7310666417
ENSG00000057149	SERPINB3	0	0	0	0	0	0
ENSG00000057252	SOAT1	4575.19188636507	4080.36979468729	2987.08905685052	3114.47655820815	2812.40079919569	3091.53752031913
ENSG00000057294	PKP2	1.41583338495113	1.01159448018489	6.31666820036687	1.40429990467978	0	6.31143463926794
ENSG00000057468	MSH4	13.9523237825703	6.94487854578538	0	2.97756138764157	4.98495722568864	1.99443523969856
ENSG00000057593	F7	0	0	0	0	0	0
ENSG00000057608	GDI2	17586.5043855763	17436.4290624489	13654.3042470813	13026.6443565695	12919.0663177097	13221.492388121
ENSG00000057657	PRDM1	92.3161220367379	156.618554030098	95.069709780344	134.241452537824	134.810975813087	133.946258226936
ENSG00000057663	ATG5	1786.26923955821	1875.33774566588	1347.37265388312	1455.26730400245	1182.02933565425	1517.86682524229
ENSG00000057704	TMCC3	13.3931256120409	16.9105691290812	25.8295990554787	14.2509882088118	4.88091212711022	15.8768685402624
ENSG00000057757	PITHD1	609.815517523052	661.46814688	554.064222588155	739.207387991006	680.087521971631	606.24700717094
ENSG00000057935	MTA3	2702.61762930473	2202.91948808126	1461.79059532241	1936.55764224947	1924.22493522031	1676.43937770215
ENSG00000058056	USP13	1269.43575171915	1864.34789642521	853.395266524555	908.717563316971	1118.07839946176	835.282617089663
ENSG00000058063	ATP11B	5851.63886183172	5693.80860131349	4670.13030131935	4499.94590287367	5159.03556295896	4078.44147832203
ENSG00000058085	LAMC2	449.735654863301	371.2877365141	290.052709450462	587.849383784905	736.188540533605	652.080186115285
ENSG00000058091	CDK14	2478.81823154659	2264.19520318061	1751.12006603882	1723.16097744295	1858.34803563647	1763.01865575788
ENSG00000058262	SEC61A1	10881.1633855122	11183.4127044647	9969.45349542727	12039.9459277257	12538.8429099182	12056.2658472742
ENSG00000058272	PPP1R12A	10603.9921730132	8863.98057187484	6934.20128646895	6301.45125600253	7103.22722030956	5936.93793629357
ENSG00000058335	RASGRF1	0	1.00230873838676	7.07501470591095	20.5672249341655	13.0724569377913	0
ENSG00000058404	CAMK2B	61.4481437483004	61.3624885211162	42.2577929585598	32.2186112909112	56.1422183978621	55.9997479096589
ENSG00000058453	CROCC	23.6379570704327	18.2791218595358	20.4494694512532	28.793311008436	120.125522177482	20.1332770434386
ENSG00000058600	POLR3E	272.950438000179	255.588442761494	238.662238800931	344.204107527892	228.031277680679	294.468331515453
ENSG00000058668	ATP2B4	19519.5092871482	18120.6106115308	14000.8545614467	16698.735012993	17335.0340460839	16037.3105222264
ENSG00000058673	ZC3H11A	7701.17232095825	6243.23809923004	4491.21738047233	5244.73419430809	5462.84343157988	5490.68001224686
ENSG00000058729	RIOK2	2391.9483139306	2323.44555394238	1850.16068706494	1765.33749658177	1664.03626622498	1502.98837471193
ENSG00000058799	YIPF1	408.131404023018	447.689661397135	342.474689943833	445.556487082103	461.886609878885	520.750076560574
ENSG00000058804	NDC1	757.701821440631	722.873709236337	554.319287124016	529.853531116941	553.748815543979	535.696942368708
ENSG00000058866	DGKG	60.9029516687924	50.1443175157205	33.97446617286	28.1132407544839	48.0683401625237	60.7481270614117
ENSG00000059122	FLYWCH1	98.2277271449316	81.6002227302732	109.108339932956	201.346864661393	408.488841776981	275.290413407465
ENSG00000059145	UNKL	70.9936091066524	79.0481298564851	133.195895018962	100.978347078011	132.340471100304	119.327218448822
ENSG00000059377	TBXAS1	34.7965434711802	16.6419194534888	13.5940346296168	25.5232462637326	26.4778337802345	27.9489797139365
ENSG00000059378	PARP12	170.440851527857	142.740965638679	203.132374230249	212.456369805231	184.991566565445	176.912894412087
ENSG00000059573	ALDH18A1	2452.80887427231	2404.25583902919	2159.37937109958	2628.47760239695	2706.53429845463	3018.63044746187
ENSG00000059588	TARBP1	960.424351944245	922.362121771398	697.842215981222	804.719240361945	998.071199656678	694.621555442341
ENSG00000059691	GATB	201.777313392577	284.446684345751	250.883427500853	338.161325435065	374.760595863119	419.427541928533
ENSG00000059728	MXD1	1146.54565522616	1026.71858030535	776.290406256727	889.468819861958	1090.07703389105	950.29948099754
ENSG00000059758	CDK17	2126.88929857191	1916.07714663349	1413.36581973226	1358.95378115624	1452.84220484432	1459.11230391265
ENSG00000059769	DNAJC25	771.272066291997	674.037255271774	573.760411000492	558.984476047391	542.122938593342	500.984511826831
ENSG00000059804	SLC2A3	4489.11459709636	3829.88042221541	3061.4225643702	3099.26863091281	3028.98142549556	2829.7101211002
ENSG00000059915	PSD	0.455081441411014	1.37964014157982	0.914960943450365	11.2612091484945	5.19676449765805	21.5640571253291
ENSG00000060069	CTDP1	113.051529808483	59.4857521891954	78.6906117827484	143.229435810377	122.55830619544	139.804729626314
ENSG00000060138	YBX3	4606.89307923123	4689.45438586907	3723.52803618678	5011.77515139105	4719.87879514024	4398.19143019689
ENSG00000060140	STYK1	6.40345868745315	5.46112001024743	2.76099051979171	28.2230321815402	11.9066926314316	4.57845302739694
ENSG00000060237	WNK1	9506.12990389616	11128.3077838187	7865.35655384338	11946.2620349692	12247.8063571198	13018.9214333656
ENSG00000060303	RPS17P5	0	0	0	0	0	0
ENSG00000060339	CCAR1	4929.21535809884	5069.66437105755	3057.38746049258	3825.39249786371	3917.79305329595	3114.24782564456
ENSG00000060491	OGFR	127.687118013879	170.634048623706	132.076130456642	215.678140098126	169.504602579396	173.654921553672
ENSG00000060558	GNA15	0	0	0	0.768540442027858	0	7.39710292006432
ENSG00000060566	CREB3L3	0	0	0	0	0	0
ENSG00000060642	PIGV	681.786036387521	863.392535019496	682.438368560245	940.409760285417	775.810735685755	860.602548979264
ENSG00000060656	PTPRU	98.1844648699301	113.611758079121	75.8088891961717	224.572499230453	275.75425615187	205.279845287292
ENSG00000060688	SNRNP40	388.534923353424	358.894150495279	371.50730742985	420.931814382693	487.520067892503	437.416960218549
ENSG00000060709	RIMBP2	0	0.584579786555518	2.38894771747364	0	2.37905082288743	0
ENSG00000060718	COL11A1	10730.4509040437	11501.1105570539	8149.15954295185	8258.20170171956	7223.05905281638	6816.15314022465
ENSG00000060749	QSER1	3682.42784138798	3566.16643187509	2194.1794268643	2347.60154593896	2433.11591945006	2521.64547874989
ENSG00000060762	MPC1	468.826799059312	533.402058629836	392.080608760654	482.983289484019	454.830408158971	497.165939281092
ENSG00000060971	ACAA1	242.010359269806	335.564510008288	329.409068405886	578.8663129385	748.732244550742	878.496306463341
ENSG00000060982	BCAT1	20199.74677419	19197.7996401045	13371.0013174599	14910.6989956163	15639.8951652375	14185.2043789325
ENSG00000061273	HDAC7	994.423987018243	942.978715063634	909.266828527967	1393.81612148551	1521.20408960407	1239.56332357794
ENSG00000061337	LZTS1	30.1467176482409	27.0422350462315	21.1845039848417	40.1953554766209	41.1958076136413	64.3068094669247
ENSG00000061455	PRDM6	134.440194734514	104.193629444406	60.9818067808312	106.047897003275	228.225404490656	231.981287050303
ENSG00000061492	WNT8A	0	0	0	0	0	0
ENSG00000061656	SPAG4	2.30410445452446	10.5619036230017	3.48395056909359	24.2331763803423	21.4732541002584	29.5536127632706
ENSG00000061676	NCKAP1	17565.602076247	17092.8278566447	12768.2657226406	12658.3129377956	12588.209959647	11799.5021444191
ENSG00000061794	MRPS35	2010.72697744481	1990.25879636765	1488.0852327208	1514.54651979049	1530.84935630236	1660.40614443817
ENSG00000061918	GUCY1B1	335.979418633977	313.923972746288	260.743326719519	217.490040461424	253.773710678268	234.192133012801
ENSG00000061936	SFSWAP	466.583749699091	445.818225687077	487.042504941649	892.046727230825	629.445785748956	659.033802002315
ENSG00000061938	TNK2	18.2069669012546	32.3896247564909	79.8260123787077	126.766929035973	225.884045483155	239.72047593089
ENSG00000061987	MON2	5214.23562867881	5020.79829347264	3248.88219496756	3565.02218405329	3876.02363634851	3208.57814626467
ENSG00000062038	CDH3	0	0.993926466161174	0	7.50178465718377	0.261497566471649	0
ENSG00000062096	ARSF	0	0	0	0	0	0
ENSG00000062194	GPBP1	3952.72805095536	4063.1351960474	3023.25577791028	3389.14836824031	3536.46642732649	3133.40211884975
ENSG00000062282	DGAT2	44.100803296875	15.2064835793518	19.4678914300829	27.2804456518184	34.4353645509974	24.9834098836392
ENSG00000062370	ZNF112	450.59607200462	440.978911157777	358.666906597945	273.200199719773	255.203310268861	245.152577542983
ENSG00000062485	CS	4694.28925736439	4330.31328991573	3940.82886504754	4506.9535834505	5423.16181478704	5539.38680489092
ENSG00000062524	LTK	0	0	0	4.98157483075434	0	0
ENSG00000062582	MRPS24	484.500689569146	521.001212197827	500.756474505464	1107.03242202824	1087.02697733795	1063.85138120627
ENSG00000062598	ELMO2	678.415663137773	700.130116210892	676.750844116862	1108.58590632893	1322.12051352328	965.056078566137
ENSG00000062650	WAPL	3822.95576839899	3379.65061107769	2599.55295625579	2819.71796361056	2753.13297321315	2561.40525355325
ENSG00000062716	VMP1	9401.08910452683	9627.34301436314	7048.3542726274	9567.18124998797	8413.42783708971	8076.99088443475
ENSG00000062725	APPBP2	3360.8214988547	3343.32350387766	2871.24374449952	3744.13389869725	3575.74852186432	3351.24364129769
ENSG00000062822	POLD1	7.19142110449691	10.7385047499135	15.8238369791867	10.9000831223017	23.7572920723998	31.5532919361677
ENSG00000063015	SEZ6	0	0	0.395912671238823	2.21206837817811	0.393965715134108	0
ENSG00000063046	EIF4B	30748.9386065772	31628.4980414869	28340.3500073197	34857.6182925393	37095.2066746485	38420.3062318605
ENSG00000063127	SLC6A16	37.2413211318202	1.31966762852617	1.33385547099146	4.6202483778365	15.3838839620123	1.93337382026861
ENSG00000063169	BICRA	43.2166326617623	46.4695316945899	33.4164484185597	61.3115046547821	66.5084542630088	48.726180401524
ENSG00000063176	SPHK2	54.8402718057611	51.1876927352937	50.6360433137061	88.3807011426597	126.315810389403	120.448648961504
ENSG00000063177	RPL18	3292.74451337525	4099.59863153232	4368.58639269068	7020.18210576035	6945.52866756955	7045.01934125862
ENSG00000063180	CA11	185.337421308367	236.449264505076	218.211654799696	445.483822565213	310.250242961117	373.720863910385
ENSG00000063241	ISOC2	42.4890087372366	37.6670681434383	98.5479730410394	233.448541373348	255.350972519993	261.058853335564
ENSG00000063244	U2AF2	655.456902928777	734.171828166531	825.985432512209	1555.99224804157	1861.40395877385	1598.17513928964
ENSG00000063245	EPN1	79.0679631481677	146.377444963616	176.660479611971	337.809621882997	534.068647065173	489.006050531593
ENSG00000063322	MED29	542.973992657397	670.213771078854	532.549255567574	1086.28318364479	1134.90903850853	1213.65356991634
ENSG00000063438	AHRR	991.448185465659	1163.72260181469	807.978003741017	1320.91251574798	1335.6536917324	1271.62419508807
ENSG00000063515	GSC2	0	0	0	0	0	0
ENSG00000063587	ZNF275	964.090717410208	833.419207881802	768.802886275845	764.573737775892	829.492693525917	772.523056598152
ENSG00000063601	MTMR1	1362.98646609989	1399.72871253711	870.363467350898	1404.34596440663	1194.98668329225	1021.12954621897
ENSG00000063660	GPC1	294.439465558058	325.10101841269	373.251983823675	1086.47453833553	1251.0305472254	1245.42722202905
ENSG00000063761	ADCK1	32.9356088760713	21.2902229354908	63.0171295799263	83.9527112006357	105.410220341564	131.096914922929
ENSG00000063854	HAGH	47.8947497264292	23.9604147736729	72.1461879506458	111.274211927785	125.631177836122	157.552457266028
ENSG00000063978	RNF4	651.66846631986	618.862525318822	798.530490028738	1185.39015860819	1432.58511562295	1176.87368496616
ENSG00000064012	CASP8	1591.67874977439	1944.53499627994	1309.20810759232	1385.5876329237	1548.05128099009	1352.56552493842
ENSG00000064042	LIMCH1	893.749670873639	767.580864590469	503.979660211951	925.650735927552	689.768716144216	736.559736403207
ENSG00000064102	INTS13	1309.75327386168	1374.8102196915	1006.25184081981	1006.43145844058	1002.29452063892	856.584181316538
ENSG00000064115	TM7SF3	2774.73352290819	3027.61092636267	2197.13940682532	2811.05825120721	3098.23043528771	2314.57910888272
ENSG00000064195	DLX3	93.5101295585165	110.830030659162	117.131296299108	165.288313092212	170.378526887723	151.380590537457
ENSG00000064199	SPA17	197.328362600744	507.04060450272	256.257126950921	374.885439055085	401.42257370717	352.399723414056
ENSG00000064201	TSPAN32	0	0.814163476653597	9.76375958883199	5.56381603942429	23.0216147817322	4.27263530350152
ENSG00000064205	CCN5	567.447423181373	522.843403999761	533.356227966171	831.072637340466	903.445692547897	1042.79824721141
ENSG00000064218	DMRT3	0	0	0	0	0	0
ENSG00000064225	ST3GAL6	263.732791899933	261.101287099599	192.55938165813	115.40366705514	158.116825108095	99.7004253827994
ENSG00000064270	ATP2C2	2.04401337160904	0	0	0.620016377810402	6.17123508414554	1.15246957990323
ENSG00000064300	NGFR	1.9934360019758	2.97707780084637	6.01133914750439	7.94232732152828	16.9477003389326	15.95627274274
ENSG00000064309	CDON	408.142449699152	478.372874506257	329.009574601203	466.813638543753	419.797398604687	327.417136385731
ENSG00000064313	TAF2	2340.68057943026	2259.24216628522	1597.76700470717	1696.57593715918	1951.40717055912	1677.98541321033
ENSG00000064393	HIPK2	3591.19026609079	3597.65845745846	2500.76619594574	3459.78912693239	3795.52212464228	3970.97304954351
ENSG00000064419	TNPO3	3843.56650279797	4041.65427002047	3326.1398634577	3858.72398757957	3599.1147066057	3502.52454981268
ENSG00000064489	BORCS8-MEF2B	2.04162310389947	16.5046272703807	18.494270945503	5.41815475790939	26.827463055695	10.4921581513652
ENSG00000064490	RFXANK	92.6969319285461	116.40412824694	105.182865365781	298.187166215142	259.436931407785	263.043566371778
ENSG00000064545	TMEM161A	8.9792414810501	34.602933117018	20.0365191734799	95.7486193390148	51.7790330814225	65.7307176723583
ENSG00000064547	LPAR2	10.3205374945486	6.50928880763245	11.5803670063249	25.2091281729844	14.4171927232909	29.277607740256
ENSG00000064601	CTSA	2974.28733643139	3218.28532527036	3481.23681981517	5673.91928770524	6142.96650701914	6327.51499767535
ENSG00000064607	SUGP2	1724.61978133176	1568.28424341667	1242.11577895447	1924.83409890162	2225.55641821381	1744.08779060069
ENSG00000064651	SLC12A2	1978.21939152971	2133.20941598597	1385.42333727739	1329.49871195315	1359.48834885156	1394.13818978713
ENSG00000064652	SNX24	340.261940440342	336.703955005863	237.033705581729	270.075196316344	295.495675878174	357.41879783594
ENSG00000064655	EYA2	860.831320527197	912.735989492233	663.410318810145	1075.37470254268	1078.79625619232	1064.09772925815
ENSG00000064666	CNN2	2066.91422894661	2291.22130933526	2540.50912340236	4492.62535346526	5966.24072621512	5251.20408770312
ENSG00000064687	ABCA7	69.6005943476274	105.138377718543	78.8150044023468	232.092604833198	347.407027436935	378.65721180764
ENSG00000064692	SNCAIP	66.3616045573922	35.34994413076	18.1725553035729	45.0517971962314	77.6641466189365	26.0359911361237
ENSG00000064703	DDX20	1171.41660141798	1048.60600874379	849.89614589674	596.775675344158	463.519484150808	550.214412338384
ENSG00000064726	BTBD1	6371.25420538561	6034.8364734826	4702.82991856707	4515.38585797771	4477.9605626635	4374.28523402324
ENSG00000064763	FAR2	723.260359028069	750.69589612688	545.672724988084	529.157221383231	543.166246317018	520.082687231295
ENSG00000064787	BCAS1	8.07961473785326	18.7781892489362	3.1883151361848	7.48270263882258	5.19968098547222	3.37441893685136
ENSG00000064835	POU1F1	0	0	0	0	0	0
ENSG00000064886	CHI3L2	110.365763949848	117.170834662939	101.234725321748	143.439264897629	173.785180856499	179.673424501057
ENSG00000064932	SBNO2	104.692067350378	114.232501212287	64.6940615053055	121.048914325333	210.863128302861	90.6759624693837
ENSG00000064933	PMS1	1111.38327031751	1103.55770080084	787.028311059858	908.215285037291	890.716837982492	817.169262106817
ENSG00000064961	HMG20B	144.322252002223	131.14067568274	134.738844337964	253.69672811635	200.817416803524	272.433677848818
ENSG00000064989	CALCRL	552.781365049051	370.308590423118	498.838768150571	426.503124026482	587.349994116611	478.620998490988
ENSG00000064995	TAF11	1009.79345786857	1024.10500204298	866.39905434284	1064.52060617815	1028.55923113426	1074.11826234553
ENSG00000064999	ANKS1A	205.521933624229	222.130068461848	272.819562471542	355.926037497433	355.078115824052	368.629175072431
ENSG00000065000	AP3D1	453.854875699791	436.825682757457	506.871503298985	1731.3575173559	1658.22465417524	1331.0704118571
ENSG00000065029	ZNF76	89.5059008914948	112.261570246029	133.498490137732	270.887064543335	368.154649230262	252.490107927839
ENSG00000065054	NHERF2	132.74349432469	74.5048481154901	81.3628397859407	155.16750825713	157.547792121226	196.78587626472
ENSG00000065057	NTHL1	11.0010174937273	11.8787058196359	13.1459880670287	29.5813422110182	55.0656276356244	36.6493186395468
ENSG00000065060	BLTP3A	1287.42036207307	1144.82648790226	939.178726205247	1077.16245465332	1296.25218447426	1026.58396363082
ENSG00000065135	GNAI3	5796.78875776776	5440.28112821668	4537.05790533263	4498.4186356048	4457.08554953168	4167.20823208027
ENSG00000065150	IPO5	20792.9358140417	20785.8147465038	17146.2839886236	19235.4200445768	19391.5506930531	18627.9022408271
ENSG00000065154	OAT	10418.140998618	10431.3875357585	7904.9352349304	8794.20856443221	8377.30543908528	8272.83480528814
ENSG00000065183	WDR3	1496.30940309017	1037.10270388524	1267.05274099595	1563.77361634455	1357.86983103078	1372.31747977826
ENSG00000065243	PKN2	4259.61354053626	3904.18858193734	3001.64300744394	2976.76078419229	3017.46471813284	2940.12791651779
ENSG00000065268	WDR18	31.4936393242888	31.3658433160524	16.2352275086837	72.0871015130502	77.8869498760701	69.478572529826
ENSG00000065308	TRAM2	15980.5243422817	16997.7226233376	14298.3406652575	18708.0993299486	20265.6651097844	20707.2653332527
ENSG00000065320	NTN1	10.967586296561	13.9146643396629	9.00659410466773	10.9412113564691	9.95495382531262	9.96875977536582
ENSG00000065325	GLP2R	0	6.79947472925568	7.61836143051446	7.55933902861715	12.4931661176702	40.7201001224383
ENSG00000065328	MCM10	8.10010551735094	1.79347722855267	9.03893884582132	15.2538413654886	8.99255363094744	18.0024866247517
ENSG00000065357	DGKA	2810.77607439535	3130.77441897838	2192.21126720135	2828.91751953452	3339.14494734949	3061.85742518268
ENSG00000065361	ERBB3	75.6200357203379	176.28684925473	130.698130198273	113.005519554198	129.254950166995	102.570710860155
ENSG00000065371	ROPN1	1.99449699823894	0	1.30467845437811	1.96552393130854	0	0
ENSG00000065413	ANKRD44	1117.6975968858	1166.4185972073	993.63446694416	1186.26572087778	1549.19399377291	1108.0978118636
ENSG00000065427	KARS1	2368.74987900331	2362.08661587911	2252.9051089747	2659.40461737674	2712.44435677371	2825.21349015517
ENSG00000065457	ADAT1	506.416365235624	898.165337598265	899.668274096867	834.013287495502	910.246444349259	859.905333268275
ENSG00000065485	PDIA5	843.36545738345	965.247114321634	669.431813100448	862.519365049284	844.712316031772	1038.77643173091
ENSG00000065491	TBC1D22B	390.7131959516	458.498550524224	400.071815277886	573.604290194688	517.813050959931	585.310597388918
ENSG00000065518	NDUFB4	803.408048574708	805.520337592922	984.699748990349	1537.60280037819	2014.60768916843	1913.51735742716
ENSG00000065526	SPEN	2042.26662195241	2181.2767684164	1202.47128267918	2841.27181549058	3106.19506694555	2326.59667699586
ENSG00000065534	MYLK	8796.58665428705	8084.65071679825	6311.01570310946	6730.49350774847	7366.32010099041	7090.30894637039
ENSG00000065548	ZC3H15	3517.53741253655	3325.16289824295	2667.92674307174	2684.67825858082	2663.1239301932	2698.25265661725
ENSG00000065559	MAP2K4	1874.98907646498	1752.98292643609	1412.16902185875	1417.56693222459	1450.88236345874	1328.4068503163
ENSG00000065600	PACC1	82.5482679819367	128.878451259303	91.7401158922623	128.545839850536	127.069045983455	108.544588160872
ENSG00000065609	SNAP91	1.94131466691857	3.33250339373808	3.90030622460543	3.33139868797204	9.78632901450444	1.9417974057886
ENSG00000065613	SLK	5889.91695661224	5551.62675082525	3991.2376527699	4137.1572172026	3964.08123743231	3843.71218534441
ENSG00000065615	CYB5R4	1315.07538010089	834.065456283501	994.477314656781	930.12144924178	745.016831635174	732.143329017599
ENSG00000065618	COL17A1	22.5465728860826	15.3422931922639	10.9293650832067	14.5899571038147	18.7429022899132	13.6897760770456
ENSG00000065621	GSTO2	116.359954247547	123.835039982383	45.4485573218752	164.225199326196	105.875030455718	230.499528563963
ENSG00000065665	SEC61A2	274.547492811732	332.260077420999	218.669763845666	235.16040251013	226.816564130505	207.417669997552
ENSG00000065675	PRKCQ	0	0	0	0	2.98864613689766	0
ENSG00000065717	TLE2	11.0116448073053	18.1284079698131	13.9817832592749	43.7760982449883	50.9363799664066	11.5772128378016
ENSG00000065802	ASB1	1420.98471685239	1389.38498325065	1268.1474424605	2976.14576392963	3204.68129136292	3082.63194578863
ENSG00000065809	FAM107B	1555.94830861264	1449.4885417084	991.174723434666	1416.27390344038	1174.59848623943	1163.00207279823
ENSG00000065833	ME1	2979.0949566481	2932.20453106355	2424.72270014915	2549.26171932892	2377.82999946878	2407.45440281668
ENSG00000065882	TBC1D1	1438.2059337914	1752.28272531043	1077.45920454461	1473.64070424981	1735.76174353668	1787.15372903381
ENSG00000065883	CDK13	2899.45624511505	2243.41444009678	1701.03234988907	2308.03252331011	2195.039426468	2202.12664659249
ENSG00000065911	MTHFD2	8143.7984350111	8714.10842486476	7086.86487023549	7719.99309590912	7751.71345566995	7449.25549195167
ENSG00000065923	SLC9A7	3740.65697493083	3892.96429473733	3397.40735886291	3526.1327876383	3454.12463997144	3522.54654469374
ENSG00000065970	FOXJ2	1795.63226595285	1753.15274813754	1323.54121044731	1667.14842310887	1822.67105958571	1426.09331429999
ENSG00000065978	YBX1	10177.7564036924	10463.1160262695	8790.28081812639	11288.5584680785	11719.2149682297	12529.2123974971
ENSG00000065989	PDE4A	241.695527927849	365.24199756253	222.900675047222	382.771365406525	513.723402816064	465.16225320729
ENSG00000066027	PPP2R5A	1981.44008053595	1670.52235865817	1319.24091640334	1317.37199977779	1312.37381928555	1216.67714914121
ENSG00000066032	CTNNA2	0	0	0	3.97206888103754	0	0
ENSG00000066044	ELAVL1	994.562452535428	1042.47473334049	817.52182848798	1217.05459337171	1212.47242653963	1229.92485145584
ENSG00000066056	TIE1	0	0	0	0	1.03161909876845	0
ENSG00000066084	DIP2B	1560.72274031753	1507.09045849903	1070.75504286391	1395.2016387906	1474.96220042291	1483.04380627539
ENSG00000066117	SMARCD1	795.068501287673	656.787908796287	533.83397254047	904.474240294276	1074.47573508415	870.366135840221
ENSG00000066135	KDM4A	1478.03175789465	1478.41483442058	1535.64136244844	1709.27747053149	1776.49311774407	1694.25529167315
ENSG00000066136	NFYC	377.983881055195	508.090492970118	467.574082042785	522.238373001414	342.21633111063	462.013435428333
ENSG00000066185	ZMYND12	82.3625527353947	90.5158872955764	74.2049882642669	104.644578215488	89.9770878938178	79.7015110822598
ENSG00000066230	SLC9A3	17.5440870287665	23.0042832696533	20.3812734543374	19.416863502446	25.636532243825	53.0274022181224
ENSG00000066248	NGEF	18.2640644756459	80.1492788779885	28.3119856262681	76.8609817565755	157.849040368889	98.0488942931952
ENSG00000066279	ASPM	328.696764154391	363.966669202914	216.055678315149	219.835091193293	238.419144574513	288.489960942628
ENSG00000066294	CD84	1.99342494799238	0	0	0	0.994568038148078	0
ENSG00000066322	ELOVL1	1988.59546347229	2232.63697370944	2113.65157152443	2660.70489029528	2908.40760176335	2667.3638689932
ENSG00000066336	SPI1	1.83571395757723	0	0	0	0	0
ENSG00000066379	POLR1H	63.5987369290883	101.078576151509	113.900431309748	314.036321227224	334.95361973384	454.895669392543
ENSG00000066382	MPPED2	113.865715107441	112.283005809856	64.5080324021369	56.3225395416096	84.1189992705878	77.4643199594315
ENSG00000066405	CLDN18	36.1284150138546	25.2806756906635	0	23.2631500063904	5.33866059292976	1.15865452284976
ENSG00000066422	ZBTB11	2133.13671664936	1984.86336971842	1398.04508432188	1560.00062048131	1773.33772876855	1661.08417235851
ENSG00000066427	ATXN3	3142.232528827	2888.46869338634	2514.02105881785	2556.29137674246	2266.77534637752	2405.42463398164
ENSG00000066455	GOLGA5	3906.49913385375	3933.84113120481	3106.76480898876	3014.33411171946	3021.7305806657	2883.2753701337
ENSG00000066468	FGFR2	234.466406905941	185.290854780686	218.709701300767	148.850557899457	231.556763804878	172.310779992253
ENSG00000066557	LRRC40	910.830198521837	886.505736265036	677.659697968633	639.775330952475	817.046905905361	701.215219704617
ENSG00000066583	ISOC1	308.766253809932	245.372174471127	227.937725457133	282.923230401428	274.913213795483	339.331958984968
ENSG00000066629	EML1	2471.838489713	2039.4999076547	1983.86497424935	2336.89065096873	1588.47815624145	2193.24179862921
ENSG00000066651	TRMT11	675.574678054229	660.091703826145	557.78961969147	467.513775298204	533.828776041621	519.265805963376
ENSG00000066654	THUMPD1	3145.19160894805	3279.37682551708	2219.75250169908	2155.73867602504	2166.87646984816	2068.93378179587
ENSG00000066697	MSANTD3	1142.73968302906	1186.32069184638	923.823196790833	1212.68237537863	1162.42621503104	1157.91493352627
ENSG00000066735	KIF26A	0	0	0	0	0	0
ENSG00000066739	ATG2B	2593.7913859843	2428.65333878641	1373.87860644382	2176.78624540771	2664.22643027662	2122.98774455581
ENSG00000066777	ARFGEF1	3854.75354488138	3541.63432378997	2721.81781716334	3017.80971179284	2947.32780800436	2938.62833155299
ENSG00000066813	ACSM2B	0	0	0	0	0	0
ENSG00000066827	ZFAT	194.534613652376	253.796627331452	172.173390696367	198.19508104244	345.064291963536	212.85381721537
ENSG00000066855	MTFR1	999.47166913561	1188.23193731182	824.702918328099	1129.37378214711	864.802438865528	1084.69995831974
ENSG00000066923	STAG3	1.04991082681619	16.2541373255868	12.1524400973027	13.3332760551902	28.6459033774939	9.70631760863562
ENSG00000066926	FECH	1088.6804005567	1122.50163540706	1015.62893071058	1244.68933315124	1460.32919076884	1252.41254810848
ENSG00000066933	MYO9A	3370.86415750292	2632.91826926827	2206.10256019804	2965.74637116156	2765.69722725745	2845.80232253945
ENSG00000067048	DDX3Y	0	0	0	0	0	0
ENSG00000067057	PFKP	784.378742788848	547.770607889196	542.592369833015	796.798959424985	841.849521695758	864.029980463649
ENSG00000067064	IDI1	4044.50857685273	3822.3856267315	3236.03366443973	3486.32348198231	3285.06532094637	3218.57708843465
ENSG00000067066	SP100	4773.12463858231	5241.72120786776	3686.24054196047	4312.9603336186	4544.37491667686	4499.66249894713
ENSG00000067082	KLF6	19250.534949167	18066.7073838893	13824.0389570784	17267.1275427542	17006.2019502916	17291.4320620346
ENSG00000067113	PLPP1	2526.28736301924	2447.74900305822	2054.31004993929	2488.9885075027	2116.68792037638	2298.46088448718
ENSG00000067141	NEO1	3161.68608894043	2893.74808277605	3099.91610364265	3100.6859225234	3521.99236238461	3663.44930195805
ENSG00000067167	TRAM1	35255.7145934388	34961.4899194619	25686.4441832851	23914.6458598394	24604.6470376976	23900.511180417
ENSG00000067177	PHKA1	488.921358308325	454.258674693985	305.64848089948	418.787868654994	394.73979259832	454.072736440823
ENSG00000067182	TNFRSF1A	2343.0184725136	2565.53900398768	2402.43518418067	3772.78300536261	3697.07614847147	4027.4041527192
ENSG00000067191	CACNB1	138.014717454145	96.4897444808084	101.588945272475	269.113409411892	387.900720928248	207.041202705474
ENSG00000067208	EVI5	2725.04751950039	2313.94783238701	2033.0935903183	2070.95219386613	1893.82198151901	1898.49900054019
ENSG00000067221	STOML1	181.326238952985	150.048189866945	151.580570352253	569.061331586842	509.197181788132	337.178885442864
ENSG00000067225	PKM	31303.7238548865	36696.7592856237	27228.5055939751	46510.342596513	47057.0164747424	52957.8607355493
ENSG00000067248	DHX29	2934.158202482	2792.36281246455	2183.83750186921	2011.47536909783	1966.54860710603	2050.36953615121
ENSG00000067334	DNTTIP2	3034.31085489018	3027.33197699808	2048.84193547786	2366.45381168036	2088.50979836632	2306.64315404217
ENSG00000067365	METTL22	128.807581488757	175.791150580648	180.052469846429	267.588040632223	338.861240898301	446.592005984833
ENSG00000067369	TP53BP1	4180.32914185986	3898.31867626742	3334.62185703976	3739.26482256394	3913.06896154734	3601.56550729525
ENSG00000067445	TRO	650.975969200944	576.549993039877	365.328411064782	554.758448392824	602.496405766086	498.668612524229
ENSG00000067533	RRP15	1138.10702389651	1044.26409460149	634.068741646687	1069.71975413121	479.285736830606	1270.26466558191
ENSG00000067560	RHOA	22829.8435255808	22828.1280941426	19866.5969430336	24027.9615591245	23308.8685916693	24669.4346070655
ENSG00000067596	DHX8	854.884694187814	997.671513619841	1126.19619799961	1456.0430434549	1407.70655869598	1155.6975126891
ENSG00000067601	PMS2P4	0	0	0	0	0	0
ENSG00000067606	PRKCZ	4.17186408427382	8.40806411893045	19.4508437574019	5.59173420336029	7.29934924107043	7.55738087574062
ENSG00000067646	ZFY	0	0	0	0	0	0
ENSG00000067704	IARS2	6208.14161711649	5720.65800330426	4888.85167971267	5305.89640933748	4935.6070547666	5190.17923762663
ENSG00000067715	SYT1	406.657835200927	439.125461664298	239.648231463203	298.824995905095	259.296586638695	321.942557644142
ENSG00000067798	NAV3	2536.21683261766	2343.98348498728	1730.70410061746	2218.18736869826	2896.99864748946	2284.00732509032
ENSG00000067829	IDH3G	74.9489872779149	96.765944482262	149.329728653577	221.483677560613	369.631212523393	264.808012551744
ENSG00000067836	ROGDI	40.050419856904	53.151673611252	65.5537742433883	132.336396265597	170.768419203259	175.619423215268
ENSG00000067840	PDZD4	0	4.97489937831772	0	1.3613199849394	0	4.09202949171854
ENSG00000067842	ATP2B3	1.28344897311595	0.974410358173461	1.29020905024023	1.22102714542476	4.60318679293907	2.30279048511169
ENSG00000067900	ROCK1	12755.1110525351	12173.2459555479	7999.04791184749	8910.69111321946	9384.73884570355	8445.67999315975
ENSG00000067955	CBFB	2492.68918692564	2426.75022427483	1795.31252597942	1663.84795447461	1652.89009991653	1707.53351422657
ENSG00000067992	PDK3	296.26509103713	226.502798540796	156.550972567076	219.672030986863	264.831395656072	200.168351817159
ENSG00000068001	HYAL2	28.7966816987001	37.0826467920933	63.6080663854846	100.544675486228	141.65646932762	113.079879911626
ENSG00000068024	HDAC4	396.897546834867	370.478949975446	273.318962520323	386.609254356205	591.619374447802	513.585150570106
ENSG00000068028	RASSF1	276.422505045465	302.048453456119	288.577204773351	389.485635582701	431.522804144583	429.868197418826
ENSG00000068078	FGFR3	12.036310712079	2.89041585684724	2.0152057692126	12.9966001437217	5.01240024136775	5.01633061764684
ENSG00000068079	IFI35	73.4641985156193	139.768150267886	79.4573683779872	221.300092920376	340.321448498117	309.399302115763
ENSG00000068097	HEATR6	1122.74420727556	725.222373411709	715.174388540833	857.1806862872	930.380357417167	754.904369822086
ENSG00000068120	COASY	207.860354120873	211.879533504464	231.88754666472	437.684871880636	511.006293677839	468.1308814364
ENSG00000068137	PLEKHH3	50.2691889662797	32.0630249983126	73.2665032474399	162.913702198944	241.80376087349	224.77235633818
ENSG00000068305	MEF2A	5858.18260956932	5853.60589804807	4069.30697646118	4851.80850230407	5656.10425687086	4495.04925474214
ENSG00000068308	OTUD5	764.155577279355	838.251927179718	769.580450513686	1294.1028255531	1063.86617636686	1105.39728945019
ENSG00000068323	TFE3	1453.85420823888	1532.77545354371	1274.46202907556	2175.76539616816	2596.63741438093	2266.45291978965
ENSG00000068354	TBC1D25	170.489898837716	135.429488685973	198.359942730953	231.700650091517	313.237498928272	421.907687602336
ENSG00000068366	ACSL4	6572.09642746596	6305.01896658226	4806.83117717587	4909.68370460211	5047.4899241965	4683.42628362486
ENSG00000068383	INPP5A	323.870201685147	446.717148681708	447.096132159585	698.948642121328	453.918411171724	583.399304729901
ENSG00000068394	GPKOW	79.6578811045179	127.468083716084	79.4033204324884	170.873329789442	254.225665977894	196.678550632823
ENSG00000068400	GRIPAP1	666.439116942113	663.62348046013	595.399216667015	967.332269757442	1354.25741264619	985.271931977485
ENSG00000068438	FTSJ1	683.495357817396	873.245502746052	498.332920334858	692.827224245589	663.589773787378	634.705206500603
ENSG00000068489	PRR11	1447.3469956192	2292.14154947503	1418.36945854079	1896.11221342938	1315.80194485154	1615.98808989374
ENSG00000068615	REEP1	43.7757237291737	27.6074867602843	17.0448210684156	12.2697768798073	21.5695864132818	32.4926807999882
ENSG00000068650	ATP11A	564.131764984707	254.729881698288	503.559121759897	378.64548042157	347.04930781334	368.419556341565
ENSG00000068654	POLR1A	834.018724060503	1131.48966121707	832.311288849847	1482.05693971316	1347.00489058134	1600.49276825489
ENSG00000068697	LAPTM4A	31783.2770070088	30883.4315330515	25697.7567322681	27945.7304169605	26385.6112617098	27839.4915144723
ENSG00000068724	TTC7A	637.155446052631	661.653508952406	605.644723992431	913.449561106858	1124.8247293481	920.823077341502
ENSG00000068745	IP6K2	1127.37814599051	1247.58019854053	1073.28890152394	1267.89323162839	1518.79502532988	1217.6025492564
ENSG00000068781	STON1-GTF2A1L	68.4874645353646	49.9681914076307	0	3.68929886553734	35.0547752109495	72.1980213063566
ENSG00000068784	SRBD1	782.031180635199	738.520064211181	752.618353318292	856.583221115027	741.507529836669	752.571154491317
ENSG00000068796	KIF2A	3429.04046424233	3179.02024175889	2612.93483941987	2414.35645405081	2426.88879126575	2112.24583017941
ENSG00000068831	RASGRP2	1.63321962235266	0	0	12.0678119063628	2.78840023279204	0
ENSG00000068878	PSME4	5106.7512550114	4905.84302012865	3988.63603836298	4391.29321274552	4618.37581534399	3503.01081748159
ENSG00000068885	IFT80	7025.01768384988	6481.56642786592	5254.89823821977	5263.03592881929	5314.30925314843	4577.81882887943
ENSG00000068903	SIRT2	305.019374876981	372.085780478222	330.815804659256	679.906082300152	907.314514994764	656.579506161731
ENSG00000068912	ERLEC1	6328.47125516713	5990.06344852656	4589.1612608289	4452.94757632647	4061.33032275092	4293.89894717935
ENSG00000068971	PPP2R5B	212.783695808741	343.736904400138	150.376381361783	344.468536145463	297.212736294699	484.117828255483
ENSG00000068976	PYGM	15.988027967006	37.8557921139543	11.6964412038617	50.2001377001839	44.0161279576575	16.8837974817601
ENSG00000068985	PAGE1	0	0	0	0	0	0
ENSG00000069011	PITX1	7.22093399466678	34.1669391487358	25.780649298414	27.9003608433678	23.1471744970087	39.0368240421175
ENSG00000069018	TRPC7	0	1.99158942292397	0	0	0	0
ENSG00000069020	MAST4	1323.53557487179	1345.8984334904	994.452008277049	1099.02574035938	1202.56211793042	1216.77697512581
ENSG00000069122	ADGRF5	0	0.995046691125797	0	1.9915166182431	0	0.998082588163444
ENSG00000069188	SDK2	3.49467629651527	0.697160881947136	1.40188215243828	3.43709387007693	8.61095912100382	7.09891453706124
ENSG00000069206	ADAM7	0	0	0	0	0	0
ENSG00000069248	NUP133	2195.43327601121	2328.91084982017	1876.81988459427	1760.48131517892	1556.46044394052	1745.38690829174
ENSG00000069275	NUCKS1	35576.6815479436	32296.7607403218	24833.9129924871	25219.1817950933	25076.4103898208	26545.832679144
ENSG00000069329	VPS35	7511.51579593744	9831.29344341324	6358.58555932512	7070.46937384666	5856.11489565256	5798.03377914445
ENSG00000069345	DNAJA2	3111.13922713234	3067.93679423519	2921.43564143734	2969.21869083062	2844.27089587778	3080.47194509959
ENSG00000069399	BCL3	113.635050120919	133.196535996094	129.470208844382	1034.21726561975	1206.43537507338	997.561444291589
ENSG00000069424	KCNAB2	43.6471204532258	98.6318196217936	91.9139305605636	251.526653818296	201.176301893635	288.402260549792
ENSG00000069431	ABCC9	901.526347096719	995.533648885022	709.543528786004	783.152542900118	832.99933618384	848.247098933505
ENSG00000069482	GAL	3.9626965415153	5.84268032174436	8.09979597955997	3.89275247827017	7.07690647720809	8.00370876633084
ENSG00000069493	CLEC2D	321.89936669313	367.778766253923	226.796082358941	405.42441449021	437.606738651927	338.393798969401
ENSG00000069509	FUNDC1	598.697792262333	618.868542756234	430.051040830092	487.478822903167	386.42260487833	527.889164217321
ENSG00000069535	MAOB	70.7457329997181	78.2990533742392	61.1723396918036	81.2875145838109	103.799471459586	95.7684800332569
ENSG00000069667	RORA	1822.64017445601	1924.6617702707	1178.62549567769	1268.78187846446	1357.88055283887	1263.61297829421
ENSG00000069696	DRD4	0	0	0	0	0.994606771838856	0
ENSG00000069702	TGFBR3	4603.28779766576	4159.56023450283	3438.93295373755	3750.46370074539	4102.27015714315	4032.46804311551
ENSG00000069764	PLA2G10	0	0	0	0	0	0
ENSG00000069812	HES2	0	3.10092482321278	0	0	0	0.786672058878466
ENSG00000069849	ATP1B3	5057.92989071835	5243.92946156824	4092.68829161227	4641.5684911605	4181.2421929914	4144.13896766529
ENSG00000069869	NEDD4	4128.62390994234	3844.34811742114	2868.46504451129	3470.19446550362	3475.5158258983	3328.50206202243
ENSG00000069943	PIGB	805.508859620448	872.055050693252	657.234826781762	769.256261896398	629.109062797232	646.189085481421
ENSG00000069956	MAPK6	6150.04003448802	5664.45391835332	4292.56296609911	6323.34318119548	5870.88478615687	6012.72461873358
ENSG00000069966	GNB5	782.242889902258	851.202458464403	723.516926708515	826.520820285484	792.622179362534	879.760875465133
ENSG00000069974	RAB27A	860.508898424805	870.427582105097	575.976186974516	851.622380804752	777.499189969947	643.468283784797
ENSG00000069998	HDHD5	50.1810376069863	72.7662572359673	84.2958440259049	135.173023088762	168.493853095042	135.531798491943
ENSG00000070010	UFD1	779.093054768112	831.41186797145	794.466368323732	1247.14577466443	1398.89507962395	1308.02062377642
ENSG00000070018	LRP6	2768.37217838253	2729.56343769135	1809.84826891104	2180.14014097417	2309.4030785006	2052.92451056295
ENSG00000070019	GUCY2C	0.996526310749235	1.98495208693597	0	1.16263256252857	4.981182437681	1.9937456315762
ENSG00000070031	SCT	0	0	0	0	0	0.996386337314576
ENSG00000070047	PHRF1	114.080554873331	102.703806367259	96.7340879138073	272.057434440619	267.729337515309	268.386891440716
ENSG00000070061	ELP1	1792.64865271057	1920.8288951191	1448.24229167679	1739.99056355404	1880.11324225103	1792.91304731649
ENSG00000070081	NUCB2	6960.46802693537	6918.22480289879	5227.75053608131	5808.22933970423	5354.56720816896	5301.15871147603
ENSG00000070087	PFN2	12835.0177323382	13350.2787338176	10056.2672301937	10040.8219505292	9322.45701972233	9757.58290602954
ENSG00000070159	PTPN3	230.773928077786	173.314110974395	175.063904096314	257.057991347171	244.719040780492	211.83799454383
ENSG00000070182	SPTB	0.863880807206999	0.93919739460287	0	0	8.64403742015123	1.5172355442272
ENSG00000070190	DAPP1	0	0	0	0	0.991734827048225	0
ENSG00000070193	FGF10	40.7401270101543	67.5075686145831	44.9599442448542	55.4229368851225	30.5057053804329	39.8059302334501
ENSG00000070214	SLC44A1	11128.2054423255	10872.6205924757	8567.22001485039	8739.34820396962	8332.01274737854	8839.736544242
ENSG00000070269	TMEM260	1129.85845044372	1024.12573793305	822.553321348761	924.748086860187	911.57924292949	773.793053664884
ENSG00000070366	SMG6	751.943965131976	611.329452103091	702.154727391138	881.387318483032	1214.08798665514	1339.25132216837
ENSG00000070367	EXOC5	6747.16165478181	6682.2173040012	5346.58084150704	5131.15787060001	5144.59465584836	4358.51737908541
ENSG00000070371	CLTCL1	343.300356976961	332.253167351596	306.781580503926	416.326237580337	484.085674743305	568.252476720831
ENSG00000070388	FGF22	0	0	0	2.0413025086884	0	2.07157695505697
ENSG00000070404	FSTL3	550.717930197651	699.481804210066	710.029475651256	2244.87306666175	2299.76872722166	2585.14300635727
ENSG00000070413	DGCR2	180.056926836809	212.799904934036	184.449542919358	549.874062034684	633.195349285679	462.796827152166
ENSG00000070423	RNF126	12.6941868155059	7.03439183484317	18.7165409954153	19.9158887135097	26.1232006517585	28.2118832771327
ENSG00000070444	MNT	935.131672412411	800.843146189005	725.876233506096	721.661610479719	877.38392318507	720.46212344821
ENSG00000070476	ZXDC	161.812109491059	234.267148509982	146.581119887006	245.112715162675	255.288894102292	216.936655140393
ENSG00000070495	JMJD6	517.116100725177	562.561149020739	472.889054324239	654.351700659198	744.712901831876	639.689311545078
ENSG00000070501	POLB	285.755444898223	268.264725436506	231.695382433109	304.330352243636	304.220776176822	273.949923915988
ENSG00000070526	ST6GALNAC1	0	0	0	0	0	0
ENSG00000070540	WIPI1	1512.22631878415	1665.0542222856	1644.04216048199	1946.96400056249	1968.01346890427	1930.8835688928
ENSG00000070601	FRMPD1	0	0	0	0	0	0
ENSG00000070610	GBA2	431.782050299848	461.1202682353	476.705418025549	491.495659805612	742.582833756511	487.857627783924
ENSG00000070614	NDST1	4011.84209218074	4422.01808200641	3994.76959333363	6068.09163830853	7000.07920656243	6771.29469804821
ENSG00000070669	ASNS	5096.83944114484	5136.82345598373	4164.89069222567	4893.24302969502	4694.90553374915	4473.61825101222
ENSG00000070718	AP3M2	518.521129056953	530.516746366277	403.791849321324	337.78210107554	366.335637160376	415.267368713289
ENSG00000070729	CNGB1	0	2.98225253366979	0	0	0	0
ENSG00000070731	ST6GALNAC2	10.1501234820226	0	0	0	0.859372780910517	1.67537845521298
ENSG00000070748	CHAT	0	0	0	0	0	0
ENSG00000070756	PABPC1	51525.2038304851	51396.7312302296	43720.3594213112	47703.6571777658	45067.3130127922	45972.1890976256
ENSG00000070759	TESK2	60.1766613955908	94.9114035274627	78.2030500964125	153.696138826777	80.8133091786489	128.038532639985
ENSG00000070761	CFAP20	250.0222636904	323.90615279459	227.047428164947	289.125355932276	280.215455659169	348.249605379334
ENSG00000070770	CSNK2A2	2242.28388231961	2237.18850303485	1594.0938698955	1956.72010672174	2108.93462651429	1921.72142086876
ENSG00000070778	PTPN21	2790.25818731979	3850.57752589591	1870.61025506246	2110.88682026934	2207.59082922062	2602.15304645948
ENSG00000070785	EIF2B3	956.543168943093	884.364184664901	889.196887865953	942.987570363963	1112.61194883876	1055.82591305142
ENSG00000070808	CAMK2A	21.0318333510809	41.0982015435682	15.9495873300611	51.2445703826667	69.7572621203947	37.0180976070019
ENSG00000070814	TCOF1	287.201532881377	204.199401096523	194.195402083748	238.997822778164	207.054682235977	295.961534869769
ENSG00000070831	CDC42	26779.7969471883	24840.3075454884	19700.6127703084	21049.7796102587	18704.2634555574	19771.368294502
ENSG00000070882	OSBPL3	3917.45878887015	4314.69800662177	3280.437794283	4231.34152051334	4409.11527885516	3485.85429179131
ENSG00000070886	EPHA8	0	0	0	0	0	0
ENSG00000070915	SLC12A3	0	0	0	3.98775216983823	0	0
ENSG00000070950	RAD18	517.26034777147	370.382520857242	363.02782866276	454.142941390847	630.444762756305	400.008054138304
ENSG00000070961	ATP2B1	8236.64394883242	8064.48596855318	5385.23473976938	10912.6104709075	9923.37060200755	10258.6736392583
ENSG00000070985	TRPM5	0	0	0	0	0	0
ENSG00000071051	NCK2	374.579631916169	371.731801462894	296.998972422301	278.835028795051	275.967043641459	305.298994686516
ENSG00000071054	MAP4K4	28826.4461416442	28832.0237417211	22506.6944828639	30122.5320239561	29340.7956462757	30872.1410244669
ENSG00000071073	MGAT4A	2.36018640402883	38.6390699353982	3.5513690707857	2.35576445274314	6.47615170610698	12.7381925380292
ENSG00000071082	RPL31	14519.4934007846	16750.4349815658	16269.8104998841	24082.2676053162	23181.3366769184	25139.3275907666
ENSG00000071127	WDR1	3985.4355774723	3783.46533361815	4288.8143499316	7489.14382528121	8524.84084868003	8518.013442459
ENSG00000071189	SNX13	3642.10872269502	3930.82704757789	2977.68879275679	2472.84469917724	2802.82503203457	2869.89400435726
ENSG00000071203	MS4A12	0	0	0	0	0	0
ENSG00000071205	ARHGAP10	869.149293433763	973.449666119891	783.114069433353	1115.60510088337	1199.90907085029	1293.87983393765
ENSG00000071242	RPS6KA2	3294.55448108315	3169.6479826787	2786.724436944	3699.22314999724	4404.40570519861	5215.5555729218
ENSG00000071243	ING3	877.892806381656	788.659492804618	750.446621061151	666.61443998184	753.437964763624	866.67179289568
ENSG00000071246	VASH1	207.291426522145	333.489994752546	204.420565313628	392.415989381099	731.492077575537	563.375287874001
ENSG00000071282	LMCD1	613.982275468915	477.90456533754	612.065157012474	1110.30558836711	1430.80576886266	1185.17989042604
ENSG00000071462	BUD23	301.447588921646	323.895550085687	377.963380798173	600.823167167601	666.886606916975	673.54326690457
ENSG00000071537	SEL1L	14095.0782801865	12831.6880247206	9819.05227297652	9793.14581723018	10373.9528509721	9512.84998318239
ENSG00000071539	TRIP13	86.0007261664798	53.4111756107369	41.9507108017079	65.3908267777746	59.3836499840995	41.7255167630424
ENSG00000071553	ATP6AP1	772.154855204172	829.368715180229	933.079885856927	1625.80102468927	1656.01134627659	1665.91811157568
ENSG00000071564	TCF3	315.619741920938	379.930433428704	348.453382156721	353.90895088428	427.774449504926	466.877214552385
ENSG00000071575	TRIB2	1944.44716820077	2102.81308282229	1697.45723559764	1532.91869080673	1277.21673938474	1230.73758946089
ENSG00000071626	DAZAP1	613.935401091273	524.852831914942	474.587772186917	750.929606490672	782.396528220452	786.078895240365
ENSG00000071655	MBD3	87.4472091194753	78.8632578695026	49.3287733670364	193.745281991154	186.724389126868	208.967494168071
ENSG00000071677	PRLH	0	0	0	0	0	0
ENSG00000071794	HLTF	2486.09609470723	2361.85806449224	1706.93500029584	1594.17975459566	1662.43746184323	1503.88707743348
ENSG00000071859	FAM50A	533.506429331251	576.600204047957	641.862988794037	1163.80843182669	1319.72303097177	1524.2976243812
ENSG00000071889	FAM3A	49.5120007497072	50.7158875838492	61.6974599286028	150.520918260426	252.950327451475	220.319578712767
ENSG00000071894	CPSF1	60.9027396390716	68.1027501547388	93.2665231089247	402.266429559006	493.268342470071	361.749064478105
ENSG00000071909	MYO3B	2.26087933859203	0	7.20683200658127	8.29260729792609	7.10379816974074	2.26228809001132
ENSG00000071967	CYBRD1	40474.5985279514	38111.0446768595	31795.7179727237	31650.1057800132	30994.9179536559	30014.2765992379
ENSG00000071991	CDH19	0.853276907200226	0	4.69233431688681	0	0	0
ENSG00000071994	PDCD2	1678.77466734874	1856.19271869993	1405.929191823	1540.50308032014	1614.10622631094	1437.40488433742
ENSG00000072041	SLC6A15	311.315685328567	272.679809060026	232.095576334887	212.460352994833	243.660301733855	222.652231939913
ENSG00000072042	RDH11	2602.13712669199	2771.68476346728	2050.69320789388	2430.03738202868	2333.06268723064	2569.47719489765
ENSG00000072062	PRKACA	833.931635633568	1094.91246123315	1025.85740760631	1737.05477611742	1867.11386436935	1645.90370565418
ENSG00000072071	ADGRL1	36.7831734856022	35.1827259978771	24.8525048833021	52.4440418770654	169.039741901611	89.0038639400822
ENSG00000072080	SPP2	0	1.86295170891531	1.70181008641779	0	0	0
ENSG00000072110	ACTN1	3427.80111993587	3326.21667344154	4267.10703852978	8474.29591188235	9442.103975614	9232.50205889309
ENSG00000072121	ZFYVE26	961.658500628801	790.634463408743	501.810905452998	778.916860269479	1669.65515832085	1022.12221092594
ENSG00000072133	RPS6KA6	1059.63593875959	1203.51231666608	506.128284965678	654.095947578145	847.438866969628	570.546527129625
ENSG00000072134	EPN2	649.09987988165	849.193454880007	586.216560489397	635.574688976832	1274.51815978187	992.309421023526
ENSG00000072135	PTPN18	380.310149693956	410.287667025052	430.157632633429	615.900557944894	703.636562764032	630.645530159756
ENSG00000072163	LIMS2	46.4516354263393	41.6814367389322	59.0067973818221	186.266385593354	228.677027936843	235.278027540226
ENSG00000072182	ASIC4	0	12.1108088662614	0	21.7704136893703	23.8516140709586	5.66173922863616
ENSG00000072195	SPEG	391.787340711707	597.786678192973	431.586340408428	1046.08503831596	1158.38745824002	966.079237125573
ENSG00000072201	LNX1	283.424809783942	353.788521306241	259.200931962047	306.304433573301	381.315196593928	368.695047149862
ENSG00000072210	ALDH3A2	5055.82428228843	4652.46012860162	3836.44652202654	3899.04121832425	3124.31475625459	3434.83535128701
ENSG00000072274	TFRC	4615.24573188656	4452.28335638302	3588.36469101427	4605.95112538834	4862.73612322598	4730.29625498781
ENSG00000072310	SREBF1	147.046232055289	82.9841826414738	105.520266908162	249.089782686505	269.473476576184	266.183809641397
ENSG00000072315	TRPC5	0	0	0	2.99059242509681	0	0
ENSG00000072364	AFF4	15383.3288983457	13776.109974177	9970.1430364809	10993.0694007645	12001.6849880345	10707.288287906
ENSG00000072401	UBE2D1	1464.25591982239	1429.67015976627	1099.36951741894	836.339763876577	970.477798773422	847.232498891438
ENSG00000072415	PALS1	2814.13213133184	2642.27545239448	2184.1703797285	2370.25153272862	2547.96177058339	2461.4568598184
ENSG00000072422	RHOBTB1	1584.97582395091	1793.63399746618	1203.71715337948	1823.76807408219	1905.44261328876	1642.16069809182
ENSG00000072501	SMC1A	1530.00055223326	1384.60271127484	1178.52855126954	1618.56412909016	2066.78221995238	1675.48609620674
ENSG00000072506	HSD17B10	77.2681427745785	123.961076240209	110.393827993256	268.072163230517	282.310396242249	322.658048491766
ENSG00000072518	MARK2	418.46450797007	327.408851880817	273.802337619498	468.175812669016	427.143604182671	664.77561637791
ENSG00000072571	HMMR	76.6814816431807	196.942236433465	87.0746691209357	119.481401111085	98.7216915067028	51.6521680225839
ENSG00000072609	CHFR	260.350154318852	280.256079869451	238.424821252005	312.414535369353	424.94762037143	329.686505979741
ENSG00000072657	TRHDE	160.269987627074	169.503519615403	112.725212851227	135.931933961627	141.200603933324	97.0777395056719
ENSG00000072682	P4HA2	1915.3886226232	2302.09514961996	2079.30328187978	3404.9497790184	4051.44586514898	3731.57798269585
ENSG00000072694	FCGR2B	0	0	0	0	0	2.98911767445704
ENSG00000072736	NFATC3	1269.53593716212	1356.2927344846	1070.63566428269	1349.11345855393	1308.95835070229	1148.896417684
ENSG00000072756	TRNT1	1529.79285756125	1478.08153177733	1320.78647107578	1119.9960100784	1255.23602965305	946.768440983706
ENSG00000072778	ACADVL	2097.35896432954	2358.49148333177	2531.60374822305	4854.35027200303	5623.00631123555	4586.95665715821
ENSG00000072786	STK10	314.484216456524	363.744881581383	425.190086446587	756.627627412471	969.804763103362	853.686298788842
ENSG00000072803	FBXW11	4136.90035491107	4373.95649433264	3193.22888972483	3995.65322697717	3821.76504514812	3614.15178447459
ENSG00000072818	ACAP1	18.1899515786393	25.2728028468242	35.6343995320608	46.0997405109748	38.7339274917352	17.9631159480419
ENSG00000072832	CRMP1	139.830813794145	213.671875640085	112.224127763097	189.532398263981	296.647439521543	253.178534260421
ENSG00000072840	EVC	1131.34956388011	1012.43158078857	839.879895201566	1455.0615131125	1671.87182826901	1594.04398854997
ENSG00000072849	DERL2	1101.16935460223	1202.03093408298	1090.20369274108	1055.00418732539	1254.50368739191	1358.27771239915
ENSG00000072858	SIDT1	0	1.75073050147565	1.78100665588509	1.74993383986253	46.5226748896462	2.16073095907151
ENSG00000072864	NDE1	667.701760070655	421.972333231591	503.873547001691	682.475953081908	763.437593276938	766.176283896415
ENSG00000072952	IRAG1	785.647666886884	792.145566049238	649.087601914818	999.623860041052	995.9157357181	982.855004728047
ENSG00000072954	TMEM38A	34.6763206347812	28.8221831643032	36.1557181071611	18.5732995807206	25.7058732544288	44.0968400003936
ENSG00000072958	AP1M1	189.191961171005	242.981651223541	201.963409896403	426.93148886461	542.639238790271	596.051149298193
ENSG00000073008	PVR	859.505593732578	986.610066583781	807.977127917904	1585.50074831228	1584.42685560348	1370.41801436996
ENSG00000073050	XRCC1	113.913329718661	134.298282316007	163.039934270657	312.602752511987	407.799118257499	376.764726527577
ENSG00000073060	SCARB1	73.7610367731299	68.1058207644995	92.0891640731207	111.848320006378	183.270118689915	150.296186851493
ENSG00000073067	CYP2W1	0	0	0	0	0	0
ENSG00000073111	MCM2	15.8123387391369	25.7816751239891	78.7092783170596	53.2306276585344	68.6857930872091	64.8988122783147
ENSG00000073146	MOV10L1	1.8136542712063	0.602082374835213	0.607481580808479	6.7548420307087	10.0749750964486	0
ENSG00000073150	PANX2	2.98373426678905	8.90833140495838	1.00029192305991	6.93094297503998	10.9498681863056	8.95872640804809
ENSG00000073169	SELENOO	7.8863894017894	12.1675440881479	10.4291867721356	22.4643437408876	31.1532536014714	30.171239170701
ENSG00000073282	TP63	108.003903088428	114.805879020674	62.5362872379484	64.3555638838772	99.4511659167681	84.6587587776042
ENSG00000073331	ALPK1	972.09889434968	867.075707427129	714.109426010724	715.871001291562	718.540572935999	867.327278611075
ENSG00000073350	LLGL2	9.354964810972	0	0	0.483069067721253	1.67770533184123	1.35473683704126
ENSG00000073417	PDE8A	1395.78566209642	1924.12697161413	1226.63862930716	1414.69395836949	1622.02479358814	1419.91803022656
ENSG00000073464	CLCN4	651.812936887117	558.447267845864	397.043493900401	490.970717739113	515.322270760472	549.989252871468
ENSG00000073536	NLE1	104.659204601156	72.9017140544669	92.6365804844853	337.079749551613	143.441159823522	246.99781814615
ENSG00000073578	SDHA	1279.42650407295	1391.85769114519	1116.95025830337	1480.54643552672	1223.44632062056	1253.33459371206
ENSG00000073584	SMARCE1	4415.96893077061	4602.7359959754	3864.70717457218	5182.82279673992	5026.44539810342	5106.76929274669
ENSG00000073598	FNDC8	0	0	0	1.44905648923739	4.02942693195975	1.00846513050561
ENSG00000073605	GSDMB	624.180283880017	820.963478675588	372.53586584687	676.21992353399	631.013480895192	416.436983253065
ENSG00000073614	KDM5A	3501.06726291667	3771.80381659137	2134.3387596948	3013.86074904076	3331.97507824083	3204.46021841324
ENSG00000073670	ADAM11	0	1.64734060726106	2.53050131190599	4.12080550624443	2.47900917763123	24.7490017270065
ENSG00000073711	PPP2R3A	2074.41124191015	1843.13664259375	1489.82228156034	1752.6314958507	1654.91642644185	1798.64968413381
ENSG00000073712	FERMT2	16705.0578616493	16213.1846915664	12619.4646809834	12730.3034064957	12462.1657505979	11780.2000412186
ENSG00000073734	ABCB11	0	0	0	0	0	2.15199317656291
ENSG00000073737	DHRS9	8.87738795531288	8.64672600346787	4.8967440398175	4.40998411846737	0	9.59813432164209
ENSG00000073754	CD5L	0	0	0	0	0	0
ENSG00000073756	PTGS2	2505.59202539743	2513.42175205109	1721.83842663805	7924.70902389499	8692.64785865323	7742.23037782473
ENSG00000073792	IGF2BP2	2013.90766026306	2356.91329954799	1496.35027640304	2694.06540491733	2025.68252282277	2153.19110813458
ENSG00000073803	MAP3K13	1037.07223593723	1215.27130751534	919.289837292449	1096.23662160555	902.19074866704	825.837431212518
ENSG00000073849	ST6GAL1	185.577034688886	214.015536581908	163.559520743449	124.521705742221	172.941300789646	184.871048188985
ENSG00000073861	TBX21	0	2.39622020535228	1.00373944348661	0	2.49139914436794	0
ENSG00000073905	VDAC1P1	0.994327597188759	4.90454107054629	0	6.8506914525129	3.0350062243387	8.01686049563976
ENSG00000073910	FRY	496.996314132064	777.736879487785	250.905265530055	639.364357579899	967.114016417217	728.191505313657
ENSG00000073921	PICALM	20438.00202422	20036.6728974834	14859.0958391453	16385.3661416044	16319.7883975309	15244.4351663676
ENSG00000073969	NSF	3471.01712123764	2979.31534288287	2601.99132957171	2757.96938488657	2895.45812771226	2904.2739490931
ENSG00000074047	GLI2	232.784465466725	199.786980991412	257.222875956427	342.401648789943	413.055788080682	303.770067848614
ENSG00000074054	CLASP1	2325.27365959085	2063.34777612385	1997.99556490665	2372.23990785251	2927.81246388676	2428.38416349975
ENSG00000074071	MRPS34	58.7093541319338	61.4723450857675	97.1452450403982	154.859186765264	191.803995389361	186.019355185735
ENSG00000074181	NOTCH3	747.253036817498	742.47765361249	1139.41188231553	1981.2502814797	2972.21583452595	2245.34495621773
ENSG00000074201	CLNS1A	2130.20799904601	2352.23722949603	1952.42918768347	2259.4296820801	2239.55744171139	2150.34967622176
ENSG00000074211	PPP2R2C	9.40183221122127	50.0355759995814	62.7615262356409	1401.89459833808	62.4633197224005	62.1431010465795
ENSG00000074219	TEAD2	239.166996503251	247.565333052247	246.182007802888	382.718536180087	402.069615670389	390.74417608906
ENSG00000074266	EED	700.081776830051	657.417065110728	560.012562329809	569.623735978608	506.570302841865	588.855702396587
ENSG00000074276	CDHR2	0	0	0	0	0	1.18114726178422
ENSG00000074317	SNCB	0	0.553224145763251	0	0	0	0
ENSG00000074319	TSG101	2317.31723926012	2057.76788624479	1812.47996635609	1941.41948013267	2051.89099337412	2031.07557882855
ENSG00000074356	NCBP3	1895.27905073019	2225.68434581285	1239.73080740208	1944.72136304348	1785.10693030389	1557.31957314709
ENSG00000074370	ATP2A3	10.2085963662063	18.5028406276698	15.9686053543666	11.3908234707413	18.2605013341332	24.9700253956693
ENSG00000074410	CA12	5404.72379367084	5370.81090258376	4532.10584947956	5418.56394361136	5631.20684077661	5944.46367305435
ENSG00000074416	MGLL	723.898309683353	740.921149692469	700.448726045053	1193.779367862	1291.18764373009	1195.13103287294
ENSG00000074527	NTN4	4893.41919839464	4819.7977653719	4029.08401569339	4404.40092093138	4170.7841884435	4250.95885693432
ENSG00000074582	BCS1L	269.220717726858	188.695464473783	212.531833263301	236.595623851437	287.526780329621	238.763291069453
ENSG00000074590	NUAK1	1046.86857877974	1114.8031290425	1133.12919616361	1105.25877148444	1014.71253392073	1019.82770175182
ENSG00000074603	DPP8	4222.52249649839	3634.41843582448	2438.23955981993	2830.32344552554	3225.21257989609	2703.47557691184
ENSG00000074621	SLC24A1	952.113087658987	726.700561821852	669.80083257032	845.953118855019	705.634237361451	968.880523214618
ENSG00000074657	ZNF532	2633.58174114451	2657.04766784	2217.10379453453	2685.2120246442	2946.20497035153	2953.55644057263
ENSG00000074660	SCARF1	8.20525919008032	9.07675077861351	3.56667155280024	46.2458072486462	53.6091026852404	28.4510035904869
ENSG00000074695	LMAN1	16753.5170667398	16466.299001507	11947.3479567401	11847.702489508	12120.166370199	11492.0752793703
ENSG00000074696	HACD3	4331.77528744225	3703.08756635429	3436.05658391934	2946.64403018044	3404.7012243548	3120.58526096631
ENSG00000074706	IPCEF1	106.272951768885	87.0101694700293	78.7281038955066	177.402630590638	79.662847477485	80.1236810749863
ENSG00000074755	ZZEF1	1088.58182823703	904.079895840016	685.188090388017	892.445378558427	1049.38866031936	973.471214061198
ENSG00000074771	NOX3	8.9632652927822	0.989418895012836	0	2.96781004301495	1.99881412286408	0.997857630009641
ENSG00000074800	ENO1	7641.09407270722	9651.17122918997	7986.78592178627	13145.2231479977	14050.3966755606	15586.99577917
ENSG00000074803	SLC12A1	41.0098270710323	24.3779386512706	70.1974075135142	23.8898868265515	13.9368339279505	25.2770704284576
ENSG00000074842	MYDGF	622.660356867181	697.440850693522	753.102888731713	1267.41377985316	1524.49481161202	1529.33183263406
ENSG00000074855	ANO8	35.0860827562839	52.0010445204912	30.9472139193071	71.2069597269621	86.3118414679574	82.172200541615
ENSG00000074935	TUBE1	1248.12271636609	1358.08009956447	875.138825535782	1053.74000090157	897.87689056456	905.371574145895
ENSG00000074964	ARHGEF10L	104.142272905005	139.719037859165	121.180114082589	243.471714139892	304.529637579266	260.952099823767
ENSG00000074966	TXK	15.898709117996	13.5526533392106	15.0959089693318	25.0521282627632	13.5629977493607	12.949121254295
ENSG00000075035	WSCD2	26.9506901285467	0	0	0	1.89371021875893	6.10931937866004
ENSG00000075043	KCNQ2	0	0	0	0	0	0
ENSG00000075073	TACR2	13.9414983398582	15.8167143559948	10.0478548030404	25.6934472131988	25.0123151825886	17.9686472394594
ENSG00000075089	ACTR6	1310.00073658366	1596.68667032796	1151.81169377771	1285.08804973385	1115.79189874954	1152.37806236138
ENSG00000075131	TIPIN	245.54937734796	260.277816394711	180.451975138671	177.046798986181	198.862820295395	162.340173264443
ENSG00000075142	SRI	2067.98836289194	1961.30276497234	1840.47493621065	2154.94656516535	2213.98457414304	1977.73968265342
ENSG00000075151	EIF4G3	6600.13852146178	6557.68932923073	5181.67759040758	6896.52906694832	6739.6609054963	6682.73331298165
ENSG00000075188	NUP37	822.016369550438	998.499467696408	785.247282863544	860.205801879635	846.274978822903	893.204102910304
ENSG00000075213	SEMA3A	597.951744434112	412.811675186637	476.204486652983	638.066469921584	413.918962469931	494.030181696823
ENSG00000075218	GTSE1	16.0432113187936	12.5267193200968	8.76386564305576	11.5669204212756	29.0706372540637	14.5351531822514
ENSG00000075223	SEMA3C	33915.060201122	33511.2555925926	25999.7862423428	28788.4301949966	30711.7015156233	30161.8785172361
ENSG00000075234	TTC38	156.725510529566	140.992025968968	124.572633332808	142.861919021408	134.25426185675	237.071020781175
ENSG00000075239	ACAT1	2886.37216294751	3118.75234709282	2444.82706544433	2616.03309753801	2298.12132913347	2304.71031386489
ENSG00000075240	GRAMD4	113.909999891487	137.234444484297	48.2408490312461	159.119187845	182.850696549948	199.640510668392
ENSG00000075275	CELSR1	3.8345986229005	11.1203618562286	6.19896062756871	6.08909580590713	15.204373294273	7.31287221156594
ENSG00000075290	WNT8B	3.99274035787468	8.92868888856305	0	4.96027840383046	1.00103891661069	2.99961049231253
ENSG00000075292	ZNF638	5611.29725625775	5478.67778227505	4085.13482209959	5114.47349335512	4895.54082165787	4919.31956331893
ENSG00000075303	SLC25A40	831.273997372793	773.482686799693	533.981803897098	656.419105631346	631.20551403308	498.597381748385
ENSG00000075336	TIMM21	669.562354444467	588.961406521993	496.174125652303	516.707587507899	444.500742365559	475.934959398526
ENSG00000075340	ADD2	2.1159263511073	13.3513889914364	0	4.09082604519329	1.36673757492355	2.11482864435107
ENSG00000075388	FGF4	0	0	0	0	0	0
ENSG00000075391	RASAL2	2627.16637684893	2614.70268741651	1725.3396322518	2403.11427576249	2528.87803890935	1966.27867785943
ENSG00000075399	VPS9D1	52.3447830450135	31.6100730499363	82.7440781956193	132.292650848254	182.988793102568	159.64050505856
ENSG00000075407	ZNF37A	4024.96611625967	3591.82485582065	2522.33455674801	2856.88036690861	2823.33504482346	2631.88011251831
ENSG00000075413	MARK3	2821.89179579213	3235.30553364687	2144.7266890367	2707.16559877418	2857.41128792585	2649.12691711931
ENSG00000075415	SLC25A3	16470.274902872	17287.2340615084	14302.5094115127	16085.3384601535	15514.7766154029	15624.8896864003
ENSG00000075420	FNDC3B	9658.96000518924	8704.86974477533	6639.05812385617	9375.96481199255	10089.7422295101	10526.3118167635
ENSG00000075426	FOSL2	9626.78185220147	9411.60313253017	7145.25156696229	7845.92216116935	7779.46864043532	8183.20324686085
ENSG00000075429	CACNG5	0	0	0	0	0	0
ENSG00000075461	CACNG4	0	0	0	0	0	0
ENSG00000075539	FRYL	1911.02206154095	1885.11296714534	1343.9483967645	1279.43242296171	1822.49082105655	1695.06049937842
ENSG00000075568	TMEM131	4151.26999727152	3792.22995881173	2815.02088670747	3320.70165062968	3869.89954733939	3467.69103832951
ENSG00000075618	FSCN1	291.229250932769	305.631365265587	278.492555782519	814.038109368195	947.200715087376	1013.10698128457
ENSG00000075624	ACTB	51852.3297755227	53581.1845112347	41330.613325319	53762.7421561727	47570.4169138947	46300.2825675649
ENSG00000075643	MOCOS	739.186346534428	718.033379699939	605.351866367263	723.46915285027	660.390318929383	825.9303966381
ENSG00000075651	PLD1	591.210172537685	848.753104301662	625.29194878395	654.127303748576	683.440059612798	705.377220760536
ENSG00000075673	ATP12A	0	0	0	0	0	0
ENSG00000075702	WDR62	2.94928452797028	20.0410973237053	26.2125307155387	17.3306292260571	10.7982653664418	5.36437423814233
ENSG00000075711	DLG1	6434.93845602442	6178.69401935507	4331.48696626907	4499.00304324771	4696.32306303737	4230.04737515685
ENSG00000075785	RAB7A	5253.61482959621	5385.41586219028	4739.24345511847	5711.71130298168	5661.10813884991	5976.79717405784
ENSG00000075790	BCAP29	3925.47001450039	3967.65772394632	3144.90370983715	3854.18998036064	3331.25984475973	3083.24552160141
ENSG00000075826	SEC31B	411.509995457673	454.326601620136	373.915842450655	493.128139496776	638.854933086458	374.48763571868
ENSG00000075856	SART3	843.329044548127	845.717770389285	793.651183773743	1205.49540841775	1139.98242379967	943.561395476367
ENSG00000075884	ARHGAP15	0	0	0	0.74973984194458	0	0
ENSG00000075886	TUBA3D	0.991852939865373	0	1.00202337201765	0	0.997990185727395	1.98980012131626
ENSG00000075891	PAX2	0	0	0	0	0	0
ENSG00000075914	EXOSC7	490.60606387458	531.100913194734	377.713806813665	593.438267855762	645.921473252535	676.789524307825
ENSG00000075945	KIFAP3	3391.12935737214	3456.11841451735	2718.85551261381	2898.8157633626	2845.812943763	2766.43082941866
ENSG00000075975	MKRN2	739.32370233964	745.601519504163	566.460163675805	980.936655284396	976.58829459242	906.68210362555
ENSG00000076003	MCM6	815.587939856544	831.657719703991	859.336075264222	920.431202242147	764.784865461798	827.612345220278
ENSG00000076043	REXO2	4457.32329113463	4539.95503705003	3828.21147612265	4085.21328039906	3854.41409972252	3675.52922978226
ENSG00000076053	RBM7	2852.05156837017	2697.61337393144	1998.13314378001	2037.52354133019	2029.20209357135	1987.60810731231
ENSG00000076067	RBMS2	3311.67743926426	2825.46378628219	2914.29665332625	3249.87250466807	3632.75001569544	3395.32479597714
ENSG00000076108	BAZ2A	2357.89149956301	2782.19376210483	1481.33084890442	2880.39448277466	2506.25359036946	2465.07193644456
ENSG00000076201	PTPN23	302.520584115455	238.860454820809	217.993636184996	408.894325366296	522.895342226648	723.11098786364
ENSG00000076242	MLH1	1500.54593523579	1326.19261809738	1122.7360474254	1541.86525995544	1561.4905170081	1500.57534072463
ENSG00000076248	UNG	730.446744476108	958.871367150075	687.133405889149	939.154752144787	876.837768866321	857.129978803847
ENSG00000076258	FMO4	304.935651395953	295.975953307016	136.206607325889	230.710294515203	236.946272108575	290.112075053069
ENSG00000076321	KLHL20	1592.12901350939	1652.42373408939	1498.37906945394	1610.04699536762	1451.96169669936	1715.24370362643
ENSG00000076344	RGS11	14.5039133948906	6.42733366990134	4.83508503730015	22.8398579937122	29.7755951749577	24.6409993875365
ENSG00000076351	SLC46A1	232.121773392215	451.76708369634	422.660140770213	431.070298723274	530.029392103031	429.269136611232
ENSG00000076356	PLXNA2	414.500155517304	424.897442559563	247.503803616892	535.236413400727	797.969974251535	679.6505956052
ENSG00000076382	SPAG5	130.058244452708	112.597669854172	72.0798443206722	75.5933677050631	65.6746928233864	90.8824803163527
ENSG00000076513	ANKRD13A	2900.6155898369	3091.05574877138	2400.64473849085	2437.04715978893	2639.00018946833	2639.78495474324
ENSG00000076554	TPD52	51.7627611937509	28.6850825389865	8.12545506776011	11.5600952414312	27.2063810057823	17.0640442107714
ENSG00000076555	ACACB	219.817506045303	241.169758794496	225.655899901264	241.911852419622	333.117405550739	225.377057731617
ENSG00000076604	TRAF4	135.766306677255	214.924021760799	321.831612505	786.456968846973	925.375154109891	705.179257346898
ENSG00000076641	PAG1	445.004203967734	400.355746596002	324.473164159908	639.972148743274	337.866279560642	422.037843772998
ENSG00000076650	GPATCH1	198.126934855896	166.49919005936	149.860526524382	188.023815404848	201.356340004109	152.998711199296
ENSG00000076662	ICAM3	5.82649028412291	12.0388946049778	21.297188946047	38.5911232303203	37.3726245724254	55.2504865808789
ENSG00000076685	NT5C2	5181.24799950884	4976.86865963579	4057.53529895777	4304.35131010021	4166.71061735695	4359.88079905743
ENSG00000076706	MCAM	150.721626368333	180.395471646421	221.982965863991	416.487261218513	574.147229964843	442.094396609799
ENSG00000076716	GPC4	3337.83747336123	3308.33640659865	2616.72935322022	2984.45582278886	2761.55923153447	2808.48412632681
ENSG00000076770	MBNL3	335.187917109699	371.810563919441	287.919595315176	210.745011675771	266.946805850551	224.053024030968
ENSG00000076826	CAMSAP3	0	0	0	0	0	0
ENSG00000076864	RAP1GAP	1.02800540289278	3.8363655040521	3.10434793289567	12.2988482941483	26.1423542300869	18.7126047188256
ENSG00000076924	XAB2	77.8237413238126	62.9800115156892	107.445031483419	220.193088456482	310.603566905042	289.754943075589
ENSG00000076928	ARHGEF1	94.8520188247449	139.276179335338	128.123786364835	135.353912079274	206.090054865658	175.330634270731
ENSG00000076944	STXBP2	3.70299744661624	20.1159210256577	10.8873907197443	13.8247371119773	12.3875538450726	17.4884545148558
ENSG00000076984	MAP2K7	110.815598571526	164.327137582346	115.541989667917	285.955025604538	318.170208691794	274.286578668065
ENSG00000077009	NMRK2	0	0	0	0	0.993741404228163	0
ENSG00000077044	DGKD	210.568837967204	359.628532150008	81.4313662128002	121.134061974871	122.205340415234	141.170004682608
ENSG00000077063	CTTNBP2	38.5971366050846	46.1203622972932	25.7542920903163	27.137415673971	44.3684652658678	48.97605831927
ENSG00000077080	ACTL6B	0	0.994757326187506	0	0	0	0
ENSG00000077092	RARB	249.791387424113	218.157785332399	255.482816479775	250.310945027274	271.292302470379	244.30832283471
ENSG00000077097	TOP2B	7794.72010242614	6670.15311264098	4697.21788639889	5167.2308717376	4626.17889574807	5274.65650601711
ENSG00000077147	TM9SF3	24519.039162873	22588.6540840396	16731.6800876679	15731.3945912358	15329.1828440562	15485.9901731277
ENSG00000077150	NFKB2	255.68920513009	223.821277099098	221.124480855748	3168.92252318838	3694.51182483821	2924.69530237461
ENSG00000077152	UBE2T	53.3851445512826	61.6255886646343	59.2188634155166	67.9756589778777	95.5909983423742	96.7693586697933
ENSG00000077157	PPP1R12B	826.827458167247	1135.11964645464	329.930403336732	1162.4489506291	774.93928215215	626.25610928935
ENSG00000077232	DNAJC10	9738.91605141895	8937.70148165836	6833.75210467	7747.00789329425	6946.71288468717	6455.49221125822
ENSG00000077235	GTF3C1	778.350288622564	1174.46178037533	551.331149394203	1125.03699388717	1946.45335085913	1923.66437597738
ENSG00000077238	IL4R	180.255506487506	232.249298872519	185.692789292788	590.670075189593	627.907900190997	497.40841363728
ENSG00000077254	USP33	3877.20847862603	3720.44847666546	2732.45131605538	2554.68427528231	2912.55967266995	2371.97437863049
ENSG00000077264	PAK3	362.862358163788	310.675029446388	304.806759316832	418.426109690055	501.271896195806	294.245928072962
ENSG00000077274	CAPN6	0	2.97611131086426	0	0	3.98544234227387	2.99039578753206
ENSG00000077279	DCX	0.997900577410171	0	0	0	0	0
ENSG00000077312	SNRPA	435.895041776539	537.433319107815	450.195983948343	654.240324440537	768.943268009092	722.906187587445
ENSG00000077327	SPAG6	0	0	0	0	0	0
ENSG00000077348	EXOSC5	15.4535958698434	11.3446830758134	10.7542372163824	40.4301600557453	68.0790619557472	63.9627191646768
ENSG00000077380	DYNC1I2	8155.41893829316	9551.06828473124	7716.85823889559	9548.64144519176	8803.4007949627	9378.1717062421
ENSG00000077420	APBB1IP	1189.20781808707	1333.84599193349	1138.03028051047	1363.89932738144	1318.29062337031	1271.13742675392
ENSG00000077454	LRCH4	77.6322974720963	76.8684138556997	61.3668009442508	217.863635482427	332.610324719853	293.245776940053
ENSG00000077458	FAM76B	1015.13924335212	1161.34023327051	962.599941785041	639.231787575481	762.029212296315	666.56554417032
ENSG00000077463	SIRT6	13.0153548879762	8.12157622410571	29.381395076498	58.932789959297	85.2641856849542	43.3474053452145
ENSG00000077498	TYR	0	0	0	0	0	0
ENSG00000077514	POLD3	540.382237894934	438.622961338068	389.941276025048	458.138852656973	384.376237505894	513.481345492987
ENSG00000077522	ACTN2	0	0	3.31855326017903	0	4.06541402174206	0.891920209262975
ENSG00000077549	CAPZB	6656.27560767886	7609.82698661625	6865.68823250675	9418.46502451063	9518.21470876513	10217.9136953455
ENSG00000077585	GPR137B	704.091139092297	785.682737754829	552.015805085034	670.577179784742	631.359636565615	591.71256725094
ENSG00000077616	NAALAD2	88.9387925952935	54.9050833123851	50.8465134933715	83.0671246308637	50.1478568777522	30.5480209412861
ENSG00000077684	JADE1	2766.1250997421	2778.13037779142	2173.72501087481	2009.97795910399	1842.26515307518	1824.12775568293
ENSG00000077713	SLC25A43	1105.65717246908	1083.12358590682	918.610328344747	985.890225399403	1069.59351742651	1052.0429628307
ENSG00000077721	UBE2A	4948.19584408849	5216.87874202415	3665.40683609105	4189.24527473047	3982.0801406092	3853.94342584153
ENSG00000077782	FGFR1	2257.81298898536	2729.56246171045	2163.49352279631	4436.41601693598	5191.16158961711	3812.50812497758
ENSG00000077800	FKBP6	0	0	0	0	0	0
ENSG00000077935	SMC1B	0	9.37573952250443	1.05133219892131	1.04222372141215	0	0
ENSG00000077942	FBLN1	5753.45479272024	5527.10153990744	4391.74764020948	6243.49534675904	7025.30544334019	6790.03673947646
ENSG00000077943	ITGA8	56.9731570578828	59.7572450130179	30.2684250177375	50.3613432587355	51.854347827758	34.3421082857006
ENSG00000077984	CST7	0	0	0	0	0	0
ENSG00000078018	MAP2	209.83177969329	343.546924235416	146.955772872059	162.589660110445	445.449790168071	151.511740801061
ENSG00000078043	PIAS2	1652.42646434409	1484.75162306699	1209.70812623719	1331.53235604546	1295.37840222316	1381.44692293154
ENSG00000078053	AMPH	243.411741872714	284.450336492346	233.568302257308	257.468572890285	285.811015352203	277.629447967439
ENSG00000078061	ARAF	246.271252198001	331.761563785895	306.344485349711	438.065518369757	514.534073021289	445.834557880577
ENSG00000078070	MCCC1	1123.37611761179	1087.08443776482	890.327564046875	1083.63414648816	1076.95234893358	1030.00853522363
ENSG00000078081	LAMP3	18.1153506149856	7.21319013253922	5.4642213894098	25.9363268563701	9.06223084969477	14.5022650136753
ENSG00000078098	FAP	16855.4606455205	16289.3720625471	12591.3777922536	13327.123798398	12863.9649342678	12242.2339590622
ENSG00000078114	NEBL	9.94773227087563	161.541859675651	5.20800722747427	56.1439495204878	3.97478204990677	4.65983128185944
ENSG00000078124	ACER3	1301.57984327889	982.369767041782	895.09280579049	807.00523625858	1034.89170183051	897.907748211079
ENSG00000078140	UBE2K	4805.99973161062	5129.43591052551	3583.13562780014	5348.23104405094	4309.04647499237	5048.72645098009
ENSG00000078142	PIK3C3	1866.23819633458	2382.43491075519	1814.48223345654	1957.90122247665	1817.90571531538	1707.72206427283
ENSG00000078177	N4BP2	1360.70130099525	1079.13694247534	753.556827463176	728.893112699583	950.374862409958	841.699515948183
ENSG00000078237	TIGAR	2687.61128239718	2418.90840956569	1812.300451707	1456.58393954076	1607.38945228318	1672.80871926568
ENSG00000078246	TULP3	1397.34755304051	1649.24947782794	1354.87425325051	1796.34151057823	1998.79676022729	1928.86814152886
ENSG00000078269	SYNJ2	4244.1330852999	4081.77095964893	3451.25480640473	4471.53737944908	4417.74766923962	4407.01674730013
ENSG00000078295	ADCY2	2.09596924443218	0	0	0.69707008035727	8.76815050807121	0.698472025475716
ENSG00000078304	PPP2R5C	4236.68766708832	4351.52026310761	3847.39393571351	4334.26607937797	4657.49258153062	4165.52976029231
ENSG00000078319	PMS2P1	0	0	0	0	0	0
ENSG00000078328	RBFOX1	0	0.474421496364853	5.32872003719588	0	2.26368913433662	0
ENSG00000078369	GNB1	8915.92883803604	9231.59365812765	8119.51273899832	9295.18350519172	9161.37362582746	9489.08555064863
ENSG00000078399	HOXA9	676.549545599223	808.632157436684	515.28481094225	417.483021862757	468.54355310124	467.929719118122
ENSG00000078401	EDN1	26.8946248169495	38.5996724090546	25.0969740242044	189.021123907956	122.922994016318	152.686218251966
ENSG00000078403	MLLT10	1111.70760810325	1168.96810107126	814.095690941691	971.763809523645	956.778741338706	951.342180892095
ENSG00000078487	ZCWPW1	146.954435024955	170.426781824375	158.840906189793	135.182470888694	135.701809254891	125.955696427084
ENSG00000078549	ADCYAP1R1	0	0	0.778483324264453	0	0	0
ENSG00000078579	FGF20	0	0	0	0.728062850000384	2.20919954794668	0
ENSG00000078589	P2RY10	0	0	0	0	0	0
ENSG00000078596	ITM2A	1.56573660039895	0	0	0	0	1.70345157793673
ENSG00000078618	NRDC	8455.51330828773	8175.05112727687	6045.56937630728	6943.03346379968	6863.8615328079	6858.69213782671
ENSG00000078668	VDAC3	4101.70131628369	4016.75630428112	3169.91353845071	3393.30232502975	3571.22554902817	3317.35842460867
ENSG00000078674	PCM1	6462.37624186433	6987.76440324319	4501.79203680349	5637.89339335126	5782.69231312595	4759.53416967639
ENSG00000078687	TNRC6C	403.51821107957	293.358489988526	312.756600132596	362.232954498453	597.936544404761	531.164219323677
ENSG00000078699	CBFA2T2	651.749564505701	792.24347602295	624.46824103849	814.877186238573	1217.84392936338	1244.05452571629
ENSG00000078725	BRINP1	68.9460491980554	80.2305524264484	74.0328394001053	132.479040131957	171.001049314031	116.610401852264
ENSG00000078747	ITCH	5471.68064140202	5188.25038798009	4212.29016466902	4560.52561432793	4248.66825750407	4356.81682867859
ENSG00000078795	PKD2L2	10.9014541326562	0	0	31.0666073936544	8.83242640774442	0
ENSG00000078804	TP53INP2	938.314320683094	1031.46929579866	978.303403850886	1710.29485975059	1902.87766410383	1827.59529548696
ENSG00000078808	SDF4	450.411662957692	433.513031052976	623.254357877068	1519.39888914649	2111.35408413425	1855.93322277478
ENSG00000078814	MYH7B	5.36179059773968	4.96391455167784	0	7.52066542574503	62.4387371403673	6.92709724384121
ENSG00000078898	BPIFB2	0.998022506240696	0	0	0	0	0
ENSG00000078900	TP73	0	0	0	3.22623329602387	0.457707679866649	0
ENSG00000078902	TOLLIP	303.987046540743	460.861204997709	361.598595098814	452.754746529238	489.905694998467	510.148262667617
ENSG00000078967	UBE2D4	448.03435275325	393.061498506464	491.744501529009	640.50690025656	621.370736633087	859.118100701371
ENSG00000079101	CLUL1	4.74058626063239	51.3454230365782	8.58005702583825	0.785060908317635	3.17449948836021	1.58443895037588
ENSG00000079102	RUNX1T1	956.553856849057	1030.54439819675	786.7519158824	732.225421476724	909.809598365857	768.655217338372
ENSG00000079112	CDH17	3.48275375611438	0	0.961628939984694	0	1.16399891963337	11.0889220443531
ENSG00000079134	THOC1	1152.18841943183	1101.59202057224	741.5785176999	739.807656115549	792.937384611163	710.347999060606
ENSG00000079150	FKBP7	1745.39286920435	1837.28070136866	1476.64976495773	1808.54467403324	1651.81003250475	1616.55420810262
ENSG00000079156	OSBPL6	614.488043463891	561.862161575397	635.969190357788	523.357202536957	471.924299590302	452.757445251972
ENSG00000079215	SLC1A3	845.545511429282	1120.8910831889	766.355545768393	2162.0641826308	2319.2474017911	2093.99091184536
ENSG00000079246	XRCC5	9129.81496312875	9174.99819436244	7565.99433197931	8850.503379684	9971.79865773086	9506.34419569338
ENSG00000079257	LXN	1277.95788032287	1302.70095792746	1123.46781881948	984.500488669361	1140.61036707826	1083.73383178158
ENSG00000079263	SP140	1.76184238960163	38.1922099849592	0	0.706280647093901	1.80479297653483	6.12413460071095
ENSG00000079277	MKNK1	444.817822060786	551.010398873529	338.829502255228	718.207272661868	746.763761924546	585.114283811084
ENSG00000079308	TNS1	6672.94924323072	5576.71892979078	3559.03967975756	6064.6789643236	5915.00957385655	6604.47791255125
ENSG00000079313	REXO1	33.4015580541618	23.4396415341128	40.4747066285908	55.3199203277275	115.881095755	68.0452796306683
ENSG00000079332	SAR1A	14633.4381430382	14361.1427333338	11481.2319285357	11848.6501872093	11349.088900078	10977.7126575633
ENSG00000079335	CDC14A	137.076974501118	165.077227030469	109.232872086908	153.520886532925	154.654997108177	134.025961003386
ENSG00000079337	RAPGEF3	86.2648745615122	122.996133058606	68.493788944094	136.636494760925	127.181648306618	108.45505134042
ENSG00000079385	CEACAM1	0	6.63321274967261	0	0	0.484730550775389	0
ENSG00000079387	SENP1	1029.17880808095	987.275491288004	812.013322425906	936.426064467588	893.398901990896	875.137417590997
ENSG00000079393	DUSP13B	0	0	0	0	0	0
ENSG00000079432	CIC	135.469614061419	230.953494666537	204.423433193976	451.00226279006	539.328341802237	621.776224518574
ENSG00000079435	LIPE	0	1.62055317425684	1.88792810788519	5.42925031961108	0.542577234889409	3.44392056646887
ENSG00000079459	FDFT1	2347.33998697232	2486.68126063025	2217.55422604031	2685.5397280579	2826.28667167839	2914.40285231355
ENSG00000079462	PAFAH1B3	4.43887229813074	3.72636895344733	11.0635124373282	24.1055287669579	20.5220449370876	28.568885631367
ENSG00000079482	OPHN1	767.661508233724	643.269492936425	414.627469471531	762.346189653643	680.171378041886	651.658582648071
ENSG00000079557	AFM	0	0	1.99863053986019	0	0	0
ENSG00000079616	KIF22	57.728066328374	64.9016827853378	62.5896531002943	112.523976227881	191.399815032241	155.485134862374
ENSG00000079689	SCGN	0	0	0	0	0	0
ENSG00000079691	CARMIL1	2008.63996838189	1481.70532983937	1218.5457510575	1356.11613209217	1257.20099306373	961.894668738908
ENSG00000079739	PGM1	2265.5654136105	2445.89639030478	2355.5447566225	2932.98038272319	3285.46462829505	3185.14341331884
ENSG00000079785	DDX1	8314.95431716571	8378.36314019483	6601.25224423317	6763.35291861644	6730.22199214205	6702.01549799254
ENSG00000079805	DNM2	428.317684064979	656.92921144485	622.741939507957	984.218038069202	1374.97219803215	990.329446959848
ENSG00000079819	EPB41L2	9791.18655760528	9369.78602365443	7577.91895208941	8756.11116088796	9578.66544885924	8243.06126551123
ENSG00000079841	RIMS1	432.80630126921	544.392880850769	285.916406257597	391.623097899206	339.989429377403	272.005864362617
ENSG00000079931	MOXD1	3770.54793304741	3897.32835570092	3240.78047348864	3279.57682951679	3162.64762827833	3272.94895941126
ENSG00000079950	STX7	4303.2425164377	4478.83433146386	3924.22094441526	5089.74511339813	5109.73500858981	5269.01911567246
ENSG00000079974	RABL2B	678.951519119674	769.158122506342	553.240355477318	895.847933823898	867.061805417657	728.841734219207
ENSG00000079999	KEAP1	436.737077452065	514.082158356069	478.836567360834	759.545585313258	852.17058542403	796.761141831971
ENSG00000080007	DDX43	126.024849824656	81.5841022365782	36.3035119138435	54.6950435616	65.9103757102108	63.6419575558177
ENSG00000080031	PTPRH	9.58478858138833	10.0054331847129	16.8145620271517	67.2983677436204	74.1889562677444	51.1920867531505
ENSG00000080166	DCT	18.246731563885	14.5170947390249	12.8654984520573	4.97824134211323	26.5035351167509	21.6606131272194
ENSG00000080189	SLC35C2	211.052675919963	281.919396534634	271.233461332214	633.249141135505	802.478038095378	706.749026038558
ENSG00000080200	CRYBG3	2370.15373161146	2134.66486851728	1385.20081722838	1552.62802230211	1815.07822845034	1683.50590334361
ENSG00000080224	EPHA6	6.89207731774326	0	0	5.06816019760934	15.5853585789722	0.267120463765898
ENSG00000080293	SCTR	0	0	0	0	0	0
ENSG00000080298	RFX3	525.584377040395	520.098638794959	287.472122789782	350.606580997758	414.820344175299	405.432164109052
ENSG00000080345	RIF1	4548.99156116887	4038.09099373898	2644.85885046333	3484.39220714953	3551.02420171278	3106.18242306381
ENSG00000080371	RAB21	4497.72429636044	3980.48001781403	3195.19163982578	4114.11078250059	4055.07577173216	4137.35228196211
ENSG00000080493	SLC4A4	1835.97176620577	1753.45022000077	1326.66684104557	1477.27029291709	1610.49712647589	1392.91092695421
ENSG00000080503	SMARCA2	6010.12300058837	6489.5232058156	4498.23662492699	5154.31134866548	5465.79240476713	5807.35125746743
ENSG00000080511	RDH8	0	0	0	0.489565131721029	9.3597390297954	0
ENSG00000080546	SESN1	2185.14993297861	2124.03055603319	1667.60555972156	1463.74136475795	1539.5503305591	1459.83280572724
ENSG00000080561	MID2	784.003364358086	894.587077326661	699.679398033208	697.374050733494	717.311609985018	632.778261222011
ENSG00000080572	DNAAF6	0	0	0	0	0	0
ENSG00000080573	COL5A3	866.425695187362	951.808368250352	822.204986378706	1897.52549954793	2265.68024277276	2019.61016547641
ENSG00000080603	SRCAP	424.917040793835	392.606615133798	208.279079558521	393.186425518538	580.843111365483	659.939049500769
ENSG00000080608	PUM3	1276.03035840106	1274.74061766355	1005.43210491498	1089.24676710354	1042.92589212029	1087.25190925903
ENSG00000080618	CPB2	11.4157071440361	0	0	1.57693544844045	0	0
ENSG00000080644	CHRNA3	0	5.1119701856336	3.07219780883578	7.60344829647053	0	5.94365050001133
ENSG00000080709	KCNN2	0	0	0	0	0	0
ENSG00000080802	CNOT4	1175.08944683592	1197.34455680776	943.830566683608	1133.00572302012	1163.09660910138	1062.18236431661
ENSG00000080815	PSEN1	3555.85247634941	3491.74998021823	2806.4622633805	4271.85925910393	4267.64058311705	4144.21123168386
ENSG00000080819	CPOX	1011.37983708039	1030.82172666814	695.837260939398	752.548842790976	871.788282908043	853.459722978549
ENSG00000080822	CLDND1	3259.07027105164	3148.14419182501	2601.03261096629	2745.71035802774	2404.24325306882	2619.11704828361
ENSG00000080823	MOK	825.256852132564	763.55147648477	684.414046782847	837.692731071656	882.800994762641	808.954698583687
ENSG00000080824	HSP90AA1	33551.6812096508	32639.4677855655	29740.7502617935	38646.9942585159	39404.2377023947	38633.2820781357
ENSG00000080839	RBL1	377.343334922059	309.537335545629	185.144746379282	222.953266887058	288.312782780732	270.690772766755
ENSG00000080845	DLGAP4	879.970188700118	1107.07484185567	844.137045371371	1669.44075436889	1875.7902296288	1788.00658909498
ENSG00000080854	IGSF9B	158.354538595315	148.457483581634	75.8829765513156	143.39216253453	491.726230423884	129.538137154111
ENSG00000080910	CFHR2	0	0	0	0	0	0
ENSG00000080947	CROCCP3	0	0	0	2.03582210027812	0	0
ENSG00000080986	NDC80	101.335010402315	111.436893863321	113.765486175464	88.2384658438131	60.6963768484547	66.7058277475027
ENSG00000081014	AP4E1	2687.50349668163	2370.71591078879	1860.7334906241	1980.69594474803	1966.02798481638	1811.44863610223
ENSG00000081019	RSBN1	1056.79517600182	1059.38758195168	735.481177543188	560.473414537955	566.705916940927	477.786938798635
ENSG00000081026	MAGI3	753.246075582931	591.492428484933	460.260236731846	590.147737756435	633.782282428088	570.319719478834
ENSG00000081041	CXCL2	11.8970745072138	7.84173420118515	8.0441654785064	11073.2030237984	10790.2242432774	9549.32374587658
ENSG00000081051	AFP	11.9894217540706	0	11.931910802436	9.55724105867785	18.87429790008	8.84463993490413
ENSG00000081052	COL4A4	27.9999136436588	38.9111777093784	29.2872205870159	13.976874417238	13.1439655788144	27.1608758081056
ENSG00000081059	TCF7	413.121955516621	463.370753373191	407.8075603294	510.237121980962	742.416935714679	572.848081370065
ENSG00000081087	OSTM1	2373.74877243907	2282.74730414843	1710.76244920702	1571.03184847016	1566.11839844399	1460.54006219347
ENSG00000081138	CDH7	0	0	0	0	0	1.99272967467872
ENSG00000081148	IMPG2	64.8171704674592	56.6842778859563	39.0125199912278	18.911049786098	39.7992642648826	32.8921201177509
ENSG00000081154	PCNP	14083.720108079	14865.4449788191	10672.4040394732	11360.4998751984	11067.9149612145	11611.1361710164
ENSG00000081177	EXD2	1033.8036299518	946.574913282673	765.02842718294	968.368148045195	861.017754943598	1090.6560142668
ENSG00000081181	ARG2	373.102236183529	350.869707630386	297.087474339532	302.467129070818	376.233917929336	324.007672976582
ENSG00000081189	MEF2C	1088.71460513439	643.354882190931	538.452344992692	1136.30102148956	849.392462840667	1344.6205786864
ENSG00000081237	PTPRC	9.82291331055697	6.13136559284737	1.86737069009638	11.3677943588939	14.6943214309018	33.0133462188169
ENSG00000081248	CACNA1S	0	0	0	0	0	0
ENSG00000081277	PKP1	2.80034437505469	6.51229689472236	3.74843609971947	7.44782622363815	7.45799102962886	3.7334946186378
ENSG00000081307	UBA5	2304.85805859575	2232.09473042408	1687.35981717877	1700.66964460013	1667.43002962828	1790.21818235313
ENSG00000081320	STK17B	8925.77975564613	8524.38963325381	6585.74888495449	10621.9678289479	10793.2685177866	10414.5002340459
ENSG00000081377	CDC14B	2967.53165766915	2873.80875661691	2011.02203697758	2446.48793548385	2530.78403046701	2339.74395842194
ENSG00000081386	ZNF510	683.259146460682	647.005635906787	502.440943799479	416.13672160551	372.861760984526	544.835826949738
ENSG00000081479	LRP2	3.12750327444211	6.09355082966042	8.66261813680834	1.6038989778506	0	1.11081177874011
ENSG00000081665	ZNF506	866.772291690092	751.671388193578	568.073880208034	759.693881073218	607.782071078629	682.812811367931
ENSG00000081692	JMJD4	52.2860671044956	67.4342650514646	57.4691484022147	102.991561980218	59.6873808674017	63.8071292651679
ENSG00000081721	DUSP12	374.689551753717	337.014310373332	336.495678665063	341.488385816115	283.735295102376	314.311372328312
ENSG00000081760	AACS	182.937297912478	245.90611988237	221.440182458147	325.797480014297	439.590106229048	360.231951053643
ENSG00000081791	DELE1	744.602329869038	849.160892905144	686.24119517442	968.71516131527	1015.2351445093	986.314525395463
ENSG00000081800	SLC13A1	0	4.97906952068336	0	0	0	0
ENSG00000081803	CADPS2	709.13327849956	657.311752888943	620.931936008233	514.378903026514	486.843713890694	558.466029118178
ENSG00000081818	PCDHB4	12.4332451810495	28.5756701966131	27.8695392051251	11.4361801616203	22.9484792734169	19.1352509927853
ENSG00000081842	PCDHA6	9.1368145454968	5.70091305326592	10.0977623032857	3.46487748056292	2.29153560230416	14.262285843621
ENSG00000081853	PCDHGA2	272.429882365872	227.30047198432	188.483140452869	240.239691576513	329.300377149236	357.022554559979
ENSG00000081870	IFT25	1141.34950288148	1276.03692404451	959.35049784043	868.199991936067	891.154038113241	848.253245345243
ENSG00000081913	PHLPP1	229.453553041546	289.932683283767	216.062617487338	242.110497660644	306.365338996757	365.684021217655
ENSG00000081923	ATP8B1	6540.57413538395	5927.62809888041	5232.34196912535	6054.86766008359	5997.36477933723	5981.75424321987
ENSG00000081985	IL12RB2	11.373080352201	3.27049847706793	0	10.1697431637768	1.63849268580477	13.0926062067504
ENSG00000082014	SMARCD3	484.944652108564	513.11766429188	483.874918870856	646.329176988684	695.09655286778	596.751138373227
ENSG00000082068	WDR70	907.200973664739	1011.35578158377	660.565023441144	786.991167520197	1134.38331963999	842.450152134852
ENSG00000082074	FYB1	0	0	1.74507882871243	4.34516270079073	0	1.36497105555649
ENSG00000082126	MPP4	103.235604215927	99.775680980259	93.5167468317526	155.797345601962	121.976825066872	100.267256462691
ENSG00000082146	STRADB	1553.57448196812	1563.7469365678	1112.68603926401	1243.37500356224	1172.07352844873	1143.18178604372
ENSG00000082153	BZW1	31681.5876874201	30840.3160414947	24563.630676853	26882.913951066	23481.9855240854	24213.9263110248
ENSG00000082175	PGR	3.81752881273124	6.85528203302741	17.8388991972417	0	0.761235701570326	4.57778974293884
ENSG00000082196	C1QTNF3	53.06789558925	44.8266935115544	35.3246530146695	36.4105867849149	77.7796687620705	29.7742394309484
ENSG00000082212	ME2	1564.39549972991	1567.43605286284	1205.52738617729	1317.88646754949	1249.16891490559	1312.37226019059
ENSG00000082213	C5orf22	1192.25353171047	1206.64485005185	768.763389181748	865.188587219939	760.570515823721	854.150426490065
ENSG00000082258	CCNT2	2377.91516763513	2381.84932138986	1447.88753679448	1767.33778991732	1747.83318784553	1338.63406641064
ENSG00000082269	FAM135A	833.938730220831	619.629068973654	482.979505290187	584.755808521153	538.433118939461	557.121850279604
ENSG00000082293	COL19A1	0	3.94054169766907	0	0	26.5907283486534	0
ENSG00000082397	EPB41L3	284.402081758253	250.842865147514	177.079920708098	208.929820370018	245.109809219515	216.935385706231
ENSG00000082438	COBLL1	1706.10199945271	1298.80831976066	1252.29941691672	1223.01973115837	1321.50031561555	1215.76208158152
ENSG00000082458	DLG3	624.001191291954	418.469650513864	558.231126941327	435.556576590422	665.428946599401	594.674955293878
ENSG00000082482	KCNK2	14654.4110746118	14920.2724559206	12536.830059947	14784.2739998044	15324.5601279222	15963.8680398349
ENSG00000082497	SERTAD4	1285.21531673389	1191.70357649485	896.330037744433	947.504528837578	929.934313559871	942.274139617664
ENSG00000082512	TRAF5	949.730104175193	832.559316085981	632.271696329621	719.784355875486	846.494280503343	602.738557003041
ENSG00000082515	MRPL22	691.075770714841	721.606758997929	621.036250759021	562.397910265749	584.542566932561	580.528191047489
ENSG00000082516	GEMIN5	573.715715899757	532.166999592097	496.096426818397	607.911955978447	671.262206851103	569.689986769013
ENSG00000082556	OPRK1	0	0	0	0	0	0
ENSG00000082641	NFE2L1	12615.598108869	14175.8075008504	11442.2022084513	16659.4958659497	17788.5901290047	17015.8256526233
ENSG00000082684	SEMA5B	11.0004441876534	0.772687288990469	0	3.09199922484771	0.776397045695423	0.776592592279781
ENSG00000082701	GSK3B	5072.72191520582	5337.77672349497	4551.50039586203	6132.83766862741	5786.05847163583	5538.65063328212
ENSG00000082781	ITGB5	5362.27369291436	5262.5214768285	6152.32610485796	9698.06708117511	10434.037601114	10318.1826689296
ENSG00000082805	ERC1	2274.51496155616	2091.51809965065	1413.33959116753	1975.03342008371	2131.88362743189	1989.23142270605
ENSG00000082898	XPO1	12400.1848867017	11945.0845536668	8259.85485699356	8359.38172574089	8785.36148009181	7344.91629956466
ENSG00000082929	LINC01587	0	0	0	0	0	0
ENSG00000082996	RNF13	2419.30714674393	2359.77130308099	1980.63088660513	2136.53518196835	1951.16525745957	2002.30536084269
ENSG00000083067	TRPM3	11.2561293263073	6.34829329605651	77.9588205900079	0	9.24759995356004	31.2728181384465
ENSG00000083093	PALB2	331.611163342999	387.742646862188	294.792207135765	189.189715354044	181.20033362112	151.021523228411
ENSG00000083097	DOP1A	1499.0538155666	1293.34687898549	957.205402444957	1071.89886645278	1178.93076997449	1201.95463293282
ENSG00000083099	LYRM2	2107.29439999163	2415.05808683904	2330.57972929626	1891.2499155139	2136.74388779614	1932.49358108513
ENSG00000083123	BCKDHB	1217.3835710773	1320.23573806987	1079.97949363721	1205.33536401597	1120.53710960463	1190.03948629168
ENSG00000083168	KAT6A	2666.25639300194	2349.00105037688	1823.59981167267	2068.44203364281	2268.59858441532	2262.21556532245
ENSG00000083223	TUT7	2907.21038423869	2399.83317661428	1994.28322098476	1967.63088761904	1967.8790678068	1870.77959546246
ENSG00000083290	ULK2	1335.6370448982	787.702445428522	1270.59806248791	1304.72225214166	1408.78816200799	755.121564924089
ENSG00000083307	GRHL2	0	0	0.537204776273956	0	0	0
ENSG00000083312	TNPO1	26220.0931026427	27835.0557170469	20770.6723975782	23747.0541197509	22683.5342263451	21558.7240845577
ENSG00000083444	PLOD1	1714.60995252967	1798.96052294077	2146.74754978641	3955.15798170862	5442.35602729365	5127.63106619561
ENSG00000083454	P2RX5	6.62120021006637	6.97634721244558	2.19251222239993	19.1578235347354	3.94162036336852	1.93615332044607
ENSG00000083457	ITGAE	382.874039859182	490.566541803026	372.754351146799	493.727035361156	497.423517379425	534.241246639717
ENSG00000083520	DIS3	3501.83638137862	3372.88715020223	2755.87859625533	2500.56501269654	2612.83578531703	2285.77682351176
ENSG00000083535	PIBF1	842.359919923074	737.645586449108	573.824602968148	599.158111652218	643.544177011411	558.071787092042
ENSG00000083544	TDRD3	1305.87084317372	1145.00952619343	1044.31503592456	1074.77473904607	1184.33368859078	990.538971223843
ENSG00000083622	ENSG00000083622	0	0	0	0	0	0
ENSG00000083635	NUFIP1	406.662447274294	438.658442911799	311.570896088075	318.717186650053	320.985883749902	303.163628892246
ENSG00000083642	PDS5B	2008.80761645776	2130.42179071078	1288.826790423	1683.61866076317	2020.07335594162	1455.10164297613
ENSG00000083720	OXCT1	3336.01914679642	3375.2178088696	2727.00452997173	2836.3676093785	3080.82116552974	2715.83133771773
ENSG00000083750	RRAGB	814.405003637326	830.39637944256	514.253302703978	656.645539158608	620.762912989947	671.657938716552
ENSG00000083782	EPYC	7.4283575762772	12.8895152132595	12.6232002065211	19.3218857453865	23.3638921364199	3.72603785697169
ENSG00000083799	CYLD	4018.68569460983	3989.43237553071	2989.68617254949	5947.56361712639	6653.09521472602	6027.60978345105
ENSG00000083807	SLC27A5	4.2875184149845	27.8068979629793	31.264007053899	24.6292284484088	59.2369963621554	57.6456814004866
ENSG00000083812	ZNF324	130.243336749435	150.154000605042	168.862031941806	232.961687685031	264.699052099847	252.553422019948
ENSG00000083814	ZNF671	268.462665878986	204.257524213903	172.56168848542	222.706059327663	319.836756547753	189.265293526378
ENSG00000083817	ZNF416	304.900548515199	280.47461612285	222.635712983177	263.672501695348	278.475272247067	323.222801557255
ENSG00000083828	ZNF586	207.494430084516	292.720133273602	184.786107798579	241.940953302572	174.030680244843	196.466463224249
ENSG00000083838	ZNF446	12.3351171994962	30.1472607053938	32.0950143055762	92.6275548022542	126.821331364103	131.065349322541
ENSG00000083844	ZNF264	2122.29528222722	1811.65798404626	1341.20020517719	1722.11078604914	1648.6314676049	1728.04485419364
ENSG00000083845	RPS5	1044.61121264659	1299.65905904947	1981.42973799399	3874.93006471648	4810.64006944447	4772.27911636467
ENSG00000083857	FAT1	18320.7901250085	15684.226849323	12328.2186575251	20156.8580522553	23950.0706677934	20273.0926273306
ENSG00000083896	YTHDC1	3765.25811775629	3608.05848296935	2734.10888414916	3050.28156246134	2631.53247941847	2669.97054730246
ENSG00000083937	CHMP2B	2615.97860683062	2642.57940410258	1969.77537089281	1824.16897435819	1766.92421587183	1746.21857938355
ENSG00000084070	SMAP2	1300.41799641605	1331.73562763042	1115.91411767758	1590.42560913184	1728.74705394311	1841.59213376358
ENSG00000084072	PPIE	1094.35269190007	1263.53231299172	942.915398482501	1321.97953876266	1309.68438588045	1302.3313884075
ENSG00000084073	ZMPSTE24	6689.06971300524	6343.48862290609	5225.91330455569	4862.60337938876	4739.28629063209	4518.65761980175
ENSG00000084090	STARD7	5214.29682425898	5257.70666831003	4279.60207477715	4338.83622804677	4327.77120651796	4144.42917635914
ENSG00000084092	NOA1	925.49450161498	910.081723902973	793.732220773297	851.668866289926	804.073030416745	790.260401190479
ENSG00000084093	REST	4103.90066669815	3988.88140967522	2900.81407801633	2108.83496834807	2295.83195284641	2256.88373714713
ENSG00000084110	HAL	4.42319705718186	2.51734863950321	8.36190143864466	1.25932950869384	0.6317086725431	1.90461796386985
ENSG00000084112	SSH1	3626.84209553953	3558.46717887368	3076.12437571424	3921.59351899675	3877.6322952094	4114.87853659148
ENSG00000084207	GSTP1	272.203963043144	299.760930399565	464.15257563769	840.795405079944	1298.72290597618	1132.28486643025
ENSG00000084234	APLP2	28045.7595399351	28956.1494415098	24076.1174651947	32429.6151330179	32387.1742813253	35754.3647850983
ENSG00000084444	FAM234B	290.989129568622	208.289929384537	194.077018190516	228.085798203642	232.482972795283	244.553668303981
ENSG00000084453	SLCO1A2	25.8578971027748	0	5.08073053921896	1.25368743809442	0	0
ENSG00000084463	WBP11	1706.58226110841	1700.96959841013	1268.53032664761	1701.82999621603	1545.41531394072	1659.25826701334
ENSG00000084623	EIF3I	2691.99134006321	3211.40092869699	3413.65534249532	5178.81874375709	5920.44825417998	5840.22368752104
ENSG00000084628	NKAIN1	0.789033463360854	1.57048664954399	2.38095606150755	23.6420504617468	11.4577856947374	0.789732620607754
ENSG00000084636	COL16A1	567.795166374611	778.23225111927	826.170681369023	2313.89596113947	3270.69508899339	2171.25052849748
ENSG00000084652	TXLNA	2379.20357440356	2423.63257856482	2283.95025111845	3510.05376696605	3901.80459256347	3521.66212743513
ENSG00000084674	APOB	0	0	0	1.36380389788999	1.03050943141763	1.03277883566146
ENSG00000084676	NCOA1	1497.49162693009	1310.1301138714	1038.5106152031	1448.5445696369	1626.80161089743	1480.6153218635
ENSG00000084693	AGBL5	347.49719752994	324.994049714231	293.800952142551	478.092876162043	531.990546093878	600.003066507499
ENSG00000084710	EFR3B	10.7689349703631	10.7383222057728	3.92885997580696	5.8619800803819	9.77016365759451	3.91447094790422
ENSG00000084731	KIF3C	532.359397178895	674.794978832837	509.238413124184	847.42731061077	867.953886870749	806.549038465531
ENSG00000084733	RAB10	8968.67893444611	9216.47982658904	6695.57317035226	7130.83433676648	6401.57218234861	7013.35978523261
ENSG00000084734	GCKR	3.02034631224908	10.9274218835978	6.40725466185605	6.26633194170563	37.1997990588537	21.0971211818569
ENSG00000084754	HADHA	6181.63910167852	6529.94895723334	6301.09039197035	7422.43346460312	8179.34475813852	7790.21202250274
ENSG00000084764	MAPRE3	178.77119654846	276.141388982387	233.752398761921	287.515312898185	321.88655391313	342.55623875688
ENSG00000084774	CAD	426.608812899554	178.565434877863	304.739518820619	337.289679139977	594.169866261388	635.546798502403
ENSG00000085063	CD59	43958.244462149	45217.4123608934	47266.729369111	55644.7643805646	51824.0440655173	55351.886199638
ENSG00000085117	CD82	361.500215278899	339.707121945932	457.610652235418	1205.76988370747	1468.36350838544	1431.77917689355
ENSG00000085185	BCORL1	168.174861582422	191.691651987277	169.700765420607	360.058384020924	477.330227569441	298.505440425116
ENSG00000085224	ATRX	10078.7376816372	9084.59899943462	5904.2482530414	6572.62848152797	6864.53057180181	7013.76955632636
ENSG00000085231	AK6	1081.27533698477	1247.28300004853	903.825675745854	950.633716514097	828.641977763024	1152.71410308734
ENSG00000085265	FCN1	0.997374858881933	0.994477085177104	0	0	2.98584745984385	0.996941894863937
ENSG00000085274	MYNN	1597.61596042779	1490.34576346386	1285.5973615238	1121.59099383505	1117.65321965474	1085.50432111925
ENSG00000085276	MECOM	247.44388285025	182.719951524623	154.484051687233	156.071668142913	198.030989483703	201.910740017386
ENSG00000085365	SCAMP1	4466.44263345194	4960.30651809055	3786.2841083814	3809.7496949822	3457.70726579901	3179.53594584737
ENSG00000085377	PREP	1258.86994727765	1285.65595394138	1061.61630832853	1315.1703654549	1089.04902395232	1248.85344151748
ENSG00000085382	HACE1	741.028038947185	858.467330129894	564.087286345027	668.251833768017	709.567097046113	659.927531570052
ENSG00000085415	SEH1L	1698.03172572791	1806.6455581342	1648.31469201254	1666.29403756466	1443.95968316454	1482.78103119487
ENSG00000085433	WDR47	1442.28388760447	1283.50317941928	1024.43258039797	951.257030334814	965.787816319348	887.944633087012
ENSG00000085449	WDFY1	4534.27531729951	4466.40081825384	3337.03594301737	3268.59807592518	3884.2865300519	3524.00256141873
ENSG00000085465	OVGP1	9.25992053153733	20.3320016529059	14.4154993935868	25.9396583383564	32.9194269081118	18.3358486382848
ENSG00000085491	SLC25A24	2404.99991807863	2302.34197358294	1816.01765311915	1689.83614167536	1684.92680268912	1806.35052421326
ENSG00000085511	MAP3K4	737.199542551422	1003.49291566045	745.729530083364	893.41213355295	945.439836392827	1078.13469371413
ENSG00000085514	PILRA	0	16.7398967826578	0.928426332184096	6.31879909729864	2.31346492217468	4.14540353351595
ENSG00000085552	IGSF9	0	0	0	0	0	3.98509506375401
ENSG00000085563	ABCB1	0	0	0	0	0	0
ENSG00000085644	ZNF213	26.8134067685911	67.8008229417431	37.1490243402464	56.5698603771981	59.0784157580003	89.9104911364267
ENSG00000085662	AKR1B1	2017.78382758607	2245.6665881513	2142.24509429171	4298.09638488775	4861.54651641581	4831.87135475322
ENSG00000085719	CPNE3	8477.80193290225	8429.01615758807	6535.88863306336	7422.64423867915	7678.81746660503	7776.85668963307
ENSG00000085721	RRN3	1802.42204981415	1866.29854623469	1410.41171451313	1612.9554321286	1526.44767183181	1499.25527780402
ENSG00000085733	CTTN	6078.15441738787	6346.89265203186	4911.5270578771	7441.38846684211	7782.24851917003	6745.04896103566
ENSG00000085741	WNT11	0	2.96433325927046	1.00308239001715	4.93954160559011	5.99210774008333	0.996943023725123
ENSG00000085760	MTIF2	2156.28416280717	2664.62488284327	2052.74449220649	2292.54632305241	2416.97522525311	2263.60438137428
ENSG00000085788	DDHD2	3863.25290038637	3083.9735277873	1955.94455781303	2906.84381882222	2228.34478978526	2498.35055957463
ENSG00000085831	TTC39A	11.7122532556865	13.1788400703109	5.10346074128746	36.1626634563513	9.35246542625184	12.978139095706
ENSG00000085832	EPS15	6204.85360741791	6024.04936566923	4669.80939849334	5226.51240651994	5333.46741748348	4949.3730309401
ENSG00000085840	ORC1	21.8214507259095	33.0507560851493	23.937223353163	26.666989016457	33.7449131006988	19.1328833703399
ENSG00000085871	MGST2	405.156126172318	414.086489072892	349.802542803077	482.502849138662	487.329378682196	507.346200127238
ENSG00000085872	CHERP	115.923158652059	117.13228034603	91.2349787097417	315.66743113536	205.967855448711	192.163203155937
ENSG00000085978	ATG16L1	443.591396524008	495.94327192364	699.436729964505	451.850475019688	501.922716906044	498.745490364103
ENSG00000085982	USP40	2116.94449592857	1882.45369306972	1316.37217283767	1940.63497061677	2505.32114275755	2063.54151977622
ENSG00000085998	POMGNT1	776.915881292343	776.912494680074	663.745104216905	1230.92895905374	1511.14064423925	1178.89552319468
ENSG00000085999	RAD54L	10.7188424671652	2.47239886130513	6.00866070723843	10.6830184633751	13.5321713832004	49.7657119650033
ENSG00000086015	MAST2	616.811632008107	622.951509635399	702.085438574742	1129.80675462545	1146.78965407349	917.281190513221
ENSG00000086061	DNAJA1	8669.57656871257	8317.89232111902	6487.25620452837	9553.8075885734	8878.89927826611	9720.13136902976
ENSG00000086062	B4GALT1	12052.8975774804	12239.0107999058	10283.3080604893	14295.6310742528	14444.9996695834	14713.7670372757
ENSG00000086065	CHMP5	3600.27573510068	3980.25106069108	3354.39223792494	3613.52486822608	3761.40139767913	3736.8416794588
ENSG00000086102	NFX1	2238.4369253318	2451.79848371384	2167.58496509729	2264.60457725743	2361.83478329457	2412.57013253598
ENSG00000086159	AQP6	0	0	0	1.99342105434143	0	5.11457219596494
ENSG00000086189	DIMT1	1133.74055994371	1214.5028398607	867.768395124477	938.9192684068	748.688618004027	868.437248155504
ENSG00000086200	IPO11	1481.2476759009	1375.93067131432	1120.51560712312	1251.3756954105	1298.74989807443	1110.15374482452
ENSG00000086205	FOLH1	0	0	0	0.99693752454167	0	0
ENSG00000086232	EIF2AK1	4418.97606384139	4177.87845878485	3478.62896712901	3989.15425231265	3618.39061779568	3852.7396386748
ENSG00000086288	NME8	0	0	0	0	0	0
ENSG00000086289	EPDR1	2856.58800801881	2970.83702976898	2565.85192147581	2712.27119365918	3003.9341209771	3076.76498813453
ENSG00000086300	SNX10	18.5620261539922	29.2344373918695	10.8141901711014	11.5569076423281	11.374574018134	17.5593781629275
ENSG00000086475	SEPHS1	1184.28058338634	1382.13312650866	1190.40068511111	1312.91446642775	1391.03153911627	1367.04393326145
ENSG00000086504	MRPL28	88.0471207445772	63.0143857364914	110.769045427003	207.140248701846	281.589334008257	202.636253728607
ENSG00000086506	HBQ1	0	0	0	0.996940363439338	0	0
ENSG00000086544	ITPKC	110.465368153471	108.882380958947	137.57697952649	488.799216089751	505.534411088668	543.252800491748
ENSG00000086548	CEACAM6	0	0	0	0	0	0
ENSG00000086570	FAT2	67.8178457800524	31.8416608166338	34.9956905280014	72.2149132130641	56.6829200207687	62.7843558600981
ENSG00000086589	RBM22	1114.6047571624	1260.14825726398	1251.21167546065	1547.7943103848	1503.95501828324	1393.51018812612
ENSG00000086598	TMED2	16244.0391429374	15857.5667486697	12346.4886371302	11726.0196496432	11404.4010815001	11317.878243314
ENSG00000086619	ERO1B	659.350221546519	570.714575211612	435.159728071338	447.557766536307	478.976801154206	454.024079924392
ENSG00000086666	ZFAND6	3132.13542779221	2976.24107296139	2227.76156713334	1878.27527560769	2075.6682527835	2080.26065847897
ENSG00000086696	HSD17B2	0.997191581929135	0	0	0	0	0.996725348377546
ENSG00000086712	TXLNG	1034.52621215952	1087.86373187845	840.792702723364	817.564498809075	805.77344312909	803.201579136726
ENSG00000086717	PPEF1	4.18199447888834	11.683421119483	3.15695447538057	1.20013873262436	7.01034544660089	6.00642036491845
ENSG00000086730	LAT2	11.2764295852773	14.9320349106485	21.6367006034724	20.3302468715271	16.5556400533205	12.4064204729067
ENSG00000086758	HUWE1	7148.75058570933	6383.74129369602	4235.13153325699	6220.38306613996	6798.11584500204	6858.50977473473
ENSG00000086827	ZW10	810.141894540142	836.884238187792	772.455693657924	702.941799234927	771.620667979602	806.536425524971
ENSG00000086848	ALG9	836.210649576013	864.901255455805	820.551986676821	954.529683597431	836.623003343538	725.914425002587
ENSG00000086967	MYBPC2	0	0	0	0	0	0.996386923772314
ENSG00000086991	NOX4	56.3829378574876	78.203833011294	38.9781042777401	57.2348735031217	46.4085912587302	51.6687681928653
ENSG00000087008	ACOX3	148.552986820181	351.039194061995	172.628261236621	252.132311736311	305.224269422747	291.166599059946
ENSG00000087053	MTMR2	3427.46561145305	3198.50669339788	2528.33790128362	2513.94521526786	2435.57833833983	2304.0228187458
ENSG00000087074	PPP1R15A	1065.1639544909	1286.10986880242	1156.49515025674	6088.16153204075	6888.74075578596	7154.54174653639
ENSG00000087076	HSD17B14	12.6558271879734	13.2280985345724	13.2787354303179	19.3150963078979	28.504802231369	9.21759911296686
ENSG00000087077	TRIP6	375.202143262586	369.31727240976	368.073709352001	557.112335310033	788.65594020534	710.981849833348
ENSG00000087085	ACHE	1.57079543672526	0	1.34739030135102	8.72474258504523	3.45957348345987	2.12676035933959
ENSG00000087086	FTL	13927.8281054438	15165.6120953088	23078.5433007226	42734.4968988403	47718.893660988	49432.3429176268
ENSG00000087087	SRRT	437.623484409279	482.469491509239	359.090407115785	871.650450315871	966.628528289404	950.422496695485
ENSG00000087088	BAX	600.689215611956	642.285630877579	910.390858240771	1932.3272938013	2353.08188544896	2252.93272080436
ENSG00000087095	NLK	880.757244448917	918.488773660593	600.021969040047	683.655965358168	634.169382615343	599.310877905687
ENSG00000087111	PIGS	587.892623527304	638.75510896483	626.264899769491	967.231585612764	1065.32731061377	1013.48527302421
ENSG00000087116	ADAMTS2	5715.47079234313	5976.66302855872	5115.47289706106	8499.39638348672	8784.56715986861	8507.16693123273
ENSG00000087128	TMPRSS11E	14.4058128083442	0	1.70507030788741	1.68177899076205	0	0
ENSG00000087152	ATXN7L3	1039.59596433389	810.805148423445	825.794319197769	1020.97158499265	1290.77481116008	1043.61828289766
ENSG00000087157	PGS1	117.407167382435	224.727908965419	134.706805270543	307.858290005749	332.064104751199	351.310060511405
ENSG00000087191	PSMC5	1885.78134892824	2303.94538145053	2256.13900919138	3062.48466450829	2884.56950082027	3221.15465404481
ENSG00000087206	UIMC1	839.536183930414	934.589573617084	497.128129321185	583.836018743506	812.710104283474	674.37842329349
ENSG00000087237	CETP	0	0.884763862353486	0	2.09223352875178	8.57844473922463	0
ENSG00000087245	MMP2	26176.6005063401	28083.084125305	32989.6930205033	56009.3613159584	65094.5935919754	61863.9786478949
ENSG00000087250	MT3	0	0	0	0	0	0
ENSG00000087253	LPCAT2	1812.0766717134	1857.97314835506	1393.23878031102	1413.27917815245	1408.22175454181	1678.84712555348
ENSG00000087258	GNAO1	2.90612988843826	5.47763811767511	13.6495450085328	76.7582162224078	4.15770076207165	28.4812113946456
ENSG00000087263	OGFOD1	1657.58345441115	1588.99411599427	1666.71835721227	2112.60369148585	2155.60507081726	2197.51491678787
ENSG00000087266	SH3BP2	476.877247576261	519.021345917212	333.205696349169	718.349542348232	683.412549183845	481.456791776402
ENSG00000087269	NOP14	809.339474679256	792.823781099121	688.083793623341	990.560319681809	955.399438543829	1109.78438674736
ENSG00000087274	ADD1	4442.66098439691	4751.2963714753	3888.05570149914	5837.2751443763	6543.93996675465	5995.31913727408
ENSG00000087299	L2HGDH	233.914097114512	172.530269241475	175.880742412636	157.567511235301	182.597530122704	179.001601421089
ENSG00000087301	TXNDC16	509.75042732957	434.62824626461	365.246704936119	343.758090029674	352.45327142971	311.313787900362
ENSG00000087302	RTRAF	3311.35444603723	3549.61374089006	2945.68311989155	3323.89332447845	3199.5230428978	3165.36257901988
ENSG00000087303	NID2	4209.11249372452	4292.01225859357	3205.27604694935	3718.96031946653	3664.81236438485	3008.47316098284
ENSG00000087338	GMCL1	1305.25149979602	1187.3288383556	1082.91902330322	853.978738599269	863.911452976573	871.437051146783
ENSG00000087365	SF3B2	2043.32972936866	2231.47169143443	1888.92677512357	2930.97933010336	3175.54929183688	3500.44426270189
ENSG00000087448	KLHL42	4144.52297221027	3831.09052671964	2617.07800110303	3750.02487446351	3812.48697699265	3143.57698016209
ENSG00000087460	GNAS	14210.0490932489	14452.512475026	13858.4340033834	19236.7852956195	20361.1484617254	19816.9161550483
ENSG00000087470	DNM1L	4652.62559627811	4140.2711177418	3353.51727246467	4193.33561671433	4068.26294523343	3549.99241673229
ENSG00000087494	PTHLH	222.529076800831	193.373131739237	167.463385744736	211.286552931307	192.354583223249	228.867218805765
ENSG00000087495	PHACTR3	7.96502513958948	2.26153312019069	4.02169108082251	4.93605175530832	2.00254860310457	3.99391931649922
ENSG00000087502	ERGIC2	4184.45566679809	4564.6505847754	3376.52128022155	3106.19090472947	3141.62829620032	3174.13044415404
ENSG00000087510	TFAP2C	0	0	0	0	0	0
ENSG00000087586	AURKA	94.1637577863778	108.397618951893	66.7930351023291	90.51689283903	85.2320361482276	94.1289070969156
ENSG00000087589	CASS4	136.606964005496	141.875137847604	152.219392296509	81.1544116115337	116.267055656697	67.7376897758741
ENSG00000087842	PIR	373.695920317487	426.559009743655	293.356599381932	375.596262834018	284.287973394854	339.463660162095
ENSG00000087884	AAMDC	231.239215184757	364.787151020096	282.199810084656	482.188477238261	539.15287763481	574.704960435413
ENSG00000087903	RFX2	34.4476483765866	37.2700614856577	29.6783817812167	78.153920313249	67.489996996604	106.531478542145
ENSG00000087995	METTL2A	737.81002407934	715.946926593443	454.803331064934	820.925085702694	684.09910845917	749.318933071441
ENSG00000088002	SULT2B1	1.14074095600436	0	0	3.36125412779431	2.33006137079029	3.45706716599939
ENSG00000088035	ALG6	503.692888482761	529.256679454606	375.897801942445	385.619607547857	444.998100058862	390.735561172262
ENSG00000088038	CNOT3	187.869934187761	170.369107281338	183.394940704383	356.144389104117	381.038797937246	346.66852071767
ENSG00000088053	GP6	1.64535856762171	0.817775688844708	0	2.58444394976819	0	3.29597459285995
ENSG00000088179	PTPN4	1155.10126378136	1059.06011497921	917.467749018726	805.696195141624	1481.26840722704	577.858690959974
ENSG00000088205	DDX18	2964.40553847733	2778.2874756902	2205.15023120565	2421.81001264105	2468.59561449158	2275.28783900808
ENSG00000088247	KHSRP	1971.9542153712	2186.60397419368	1567.14116751218	2419.41441540525	2629.28962927278	2475.48105893613
ENSG00000088256	GNA11	360.498623468548	532.985662490502	325.713861213385	761.678593142706	1352.29647414026	1047.59486314314
ENSG00000088280	ASAP3	1137.98004830653	1228.95225490809	1015.12425143225	1670.98531704885	2094.82866511203	1669.01414756583
ENSG00000088298	EDEM2	295.482927620532	276.578353541936	244.831780994724	400.511937739766	539.132813707587	505.506111355485
ENSG00000088305	DNMT3B	47.2443668799511	65.0523346508838	56.2984700535037	36.0277509107712	59.3912099561773	42.3041670050998
ENSG00000088320	REM1	0.995743220600081	3.95253292806691	14.0713622898445	4.93859551307474	11.0096454794564	14.9754914267086
ENSG00000088325	TPX2	999.949187403945	852.248548466683	859.153362849568	783.054624891311	835.698308459531	884.681814963963
ENSG00000088340	FER1L4	0	0	3.78075921992013	14.5741055724713	0	0
ENSG00000088356	PDRG1	176.75372932611	226.583644870101	222.8733206923	250.282968205653	281.895529522164	311.36594236837
ENSG00000088367	EPB41L1	924.492182913741	976.061031652914	850.182236679726	1363.84400661587	1365.40577855402	1563.21094616251
ENSG00000088386	SLC15A1	0	0	0	1.20724493570689	2.44775715179177	0.58222110924641
ENSG00000088387	DOCK9	1756.81855123214	1832.29179078799	1258.97206840754	1647.68425579415	1729.22020576094	2050.25150493365
ENSG00000088448	ANKRD10	895.389112322187	1105.74709497428	658.262656593252	1055.73450762599	1021.69745707188	798.790565275584
ENSG00000088451	TGDS	503.75416240039	489.261599715444	434.435206826595	324.209080187709	382.225617625847	315.317721918304
ENSG00000088538	DOCK3	15.8894682927594	27.7374484067832	17.7096435296762	37.7686527928202	46.2045403364445	34.5485901575422
ENSG00000088543	C3orf18	273.173620547273	386.375320005254	417.599385929992	814.897511503962	873.446841413682	909.895525746619
ENSG00000088682	COQ9	283.486130323704	272.119256156616	260.727260260145	419.52445387907	361.415795600357	346.256173837601
ENSG00000088726	TMEM40	0	0	0	0	0	0
ENSG00000088727	KIF9	46.4956776063538	52.2512592026886	43.0924603040745	20.3255065395744	64.9290015292773	59.9779834233889
ENSG00000088756	ARHGAP28	1385.661135588	1306.04304743094	808.036841750466	929.56718216182	1017.45280598198	825.557199886646
ENSG00000088766	CRLS1	1076.06194599493	1051.94791277977	740.029826070008	906.911935352578	800.107401317925	755.846012522389
ENSG00000088782	DEFB127	0	0	0	0	0	0
ENSG00000088808	PPP1R13B	282.29152919108	326.39964133513	257.268189989459	407.848826622334	349.809161468118	428.997201274587
ENSG00000088812	ATRN	2875.51318788324	2777.15920613919	2509.52401960619	3033.05513747355	3180.5124260123	3242.48379833902
ENSG00000088826	SMOX	31.7547791174325	92.7521260869993	59.4815327754835	258.654016763836	303.015366554867	337.53887700358
ENSG00000088827	SIGLEC1	0	0.99360846501344	0	2.9826291085416	0	0.997515578540057
ENSG00000088832	FKBP1A	10325.8312098036	9948.0218518596	8296.01465099578	9531.76422213034	8366.90914141722	8830.97357265055
ENSG00000088833	NSFL1C	819.909821122676	1077.67775903241	805.819775784963	1377.59951712225	1504.79824675773	1544.31747238356
ENSG00000088836	SLC4A11	34.5678217768777	1.69940680179052	25.6276362093518	2.59364258315825	4.2726674652608	1.73851953763636
ENSG00000088854	DNAAF9	925.653088859517	960.08986054568	641.796279541787	1040.80913673085	1087.66148402107	1062.52235109833
ENSG00000088876	ZNF343	444.943355086053	354.061262727479	447.89777643913	366.462624570448	533.662011925873	347.466220779542
ENSG00000088881	EBF4	6.11245329024705	0	0	0	0	0.455903554888261
ENSG00000088882	CPXM1	0	0	0.998841671452871	0	1.98837947751968	0
ENSG00000088888	MAVS	7071.0932612517	7383.97681678085	5749.01952507503	7743.52147483024	7910.12524262302	8327.39482745775
ENSG00000088899	LZTS3	37.3172123408326	52.3431613150328	42.3047632796936	99.6413628236369	115.415440384746	109.200233729666
ENSG00000088926	F11	0	0	0	0	0	0
ENSG00000088930	XRN2	4206.09130696965	4035.94241346287	3235.11274337624	3557.15996983653	3688.2934045733	3751.29913855226
ENSG00000088970	KIZ	1340.69096903386	1312.18750906633	1004.49032865509	1076.3934548843	1163.71597657205	1254.91841050877
ENSG00000088986	DYNLL1	4236.06269937029	4575.84252709916	4076.30609739283	4818.77888511551	5517.73980448368	5017.02991744058
ENSG00000088992	TESC	0	0	0	0	0	0
ENSG00000089006	SNX5	3891.3738861839	3820.52754919253	2802.19684967203	3132.3799185899	3073.69244601018	2893.86108473689
ENSG00000089009	RPL6	27355.9617478651	29278.7984610661	25236.3131124724	32252.5529898	30294.8137008159	34072.5099760075
ENSG00000089012	SIRPG	0	0	0	0	0	0
ENSG00000089022	MAPKAPK5	472.933874898748	601.857944202119	537.571390105603	577.518928184122	577.850281509911	591.167382418495
ENSG00000089041	P2RX7	66.1990880576666	55.7724161950375	96.5078995978447	87.5096187000784	90.8576434952145	70.0321947741051
ENSG00000089048	ESF1	1815.53620688162	1625.87903456957	1200.4226492054	1122.582247254	1161.77215842287	1139.97113268267
ENSG00000089050	RBBP9	1814.37890919789	1864.96015265689	1393.47655097099	1665.70384074183	1612.32806837587	1732.38608850698
ENSG00000089053	ANAPC5	3719.79902762811	3893.42669254082	2679.93227458269	2954.0374288663	3224.36949129874	3066.08811361957
ENSG00000089057	SLC23A2	1094.51088993841	1153.99451324377	979.244472080979	1292.10018543948	1356.14511855783	1388.54046603952
ENSG00000089060	SLC8B1	201.057425142398	183.81958591889	218.960786625322	269.810786757141	483.834340840434	386.149746530586
ENSG00000089063	TMEM230	5207.20557891147	5112.07337591845	4305.01984139857	4350.98093459659	4214.7286938051	3912.67247529735
ENSG00000089091	DZANK1	111.792147669988	131.853304184226	112.722459329579	133.011746577028	154.669704898467	126.316606258597
ENSG00000089094	KDM2B	754.001267294342	990.14045866424	620.277144149447	667.732045217998	863.843167864013	595.211918563852
ENSG00000089101	CFAP61	0	0	0.836577533722028	1.14525495853936	1.96750117110367	0.577700219378083
ENSG00000089116	LHX5	0	0	0	0	0	0
ENSG00000089123	TASP1	208.057769574022	261.003489804863	188.504512678166	218.928033222305	249.523102671229	282.468925165616
ENSG00000089127	OAS1	19.6806010607338	8.65120294571064	6.62875892259544	10.439064098909	30.5352611996737	12.6041574892979
ENSG00000089154	GCN1	1218.19832459871	783.745699033269	804.169171234463	1792.62382648801	1546.15579563079	1495.20767033719
ENSG00000089157	RPLP0	14480.9157818158	17178.5265551029	19473.1733823922	32201.2152794429	32629.6603995513	32768.8657795563
ENSG00000089159	PXN	539.398736980624	572.101413952225	757.612766953067	1598.13666853964	1530.67650191696	1221.86574103819
ENSG00000089163	SIRT4	16.833157694178	8.46551054431183	20.8393753124999	24.9615695896223	45.2704179549576	23.4817128032236
ENSG00000089169	RPH3A	0	1.12301899377816	0	11.2322649496308	27.1455357754905	0
ENSG00000089177	KIF16B	624.157128448861	575.94682131468	450.724558351671	504.876050902511	600.280214742486	597.888096741352
ENSG00000089195	TRMT6	526.926668672513	560.135033820363	440.689559392909	478.445773460275	424.366657365273	448.971030515991
ENSG00000089199	CHGB	4.98185169237296	5.94541992037429	3.00898331345688	6.93726879522169	7.98626036194724	8.97880848131865
ENSG00000089220	PEBP1	4386.65926151984	4685.67133159956	3828.67792310185	5017.53139919674	5149.66203463051	5309.35457493774
ENSG00000089225	TBX5	0.995789170458615	0.99162309605295	1.00077508842189	0	0	0
ENSG00000089234	BRAP	862.387149245978	878.705012744189	680.681562654561	687.545330629609	771.27114874013	653.001111336496
ENSG00000089248	ERP29	4403.83434871428	4998.31418489727	3949.19965774998	5721.88419801757	5737.9976466245	5962.50772997984
ENSG00000089250	NOS1	0	2.98438410178459	0	0	2.98371136056534	2.98970457757413
ENSG00000089280	FUS	6662.13032290037	7907.27992096978	5587.80170938157	8836.57524314234	9801.81578435566	8307.19819904813
ENSG00000089289	IGBP1	1900.04724798552	1950.56736920055	1939.3949610049	2309.2234203957	2760.12265532151	2630.46637410011
ENSG00000089327	FXYD5	573.479858410588	625.98786348175	890.791495750124	1524.14870920803	1966.03916536952	1999.20344238562
ENSG00000089335	ZNF302	2143.35023325164	2058.6398986267	1574.61027933985	1558.44350778134	1456.48842987367	1295.00002495911
ENSG00000089351	GRAMD1A	126.033617609015	116.445867884742	125.572248038114	319.860340953324	338.02485085874	265.741113545716
ENSG00000089356	FXYD3	0	1.32683484087352	0	10.7043280844169	14.5026420521799	2.27376012835371
ENSG00000089472	HEPH	1221.06018341725	1272.58152179957	1071.19793717009	1419.44059198098	1475.89476558098	1637.96770729121
ENSG00000089486	CDIP1	108.348461983732	161.423460297231	170.7883965708	331.725661326472	338.440633250493	370.098601459373
ENSG00000089505	CMTM1	0	7.34895779052148	5.68599365635364	1.17112493036334	38.8909680489474	11.2515660718326
ENSG00000089558	KCNH4	0.997612659345182	0.993513492829793	4.00990918880502	5.96391641304946	10.9719241304122	0.998013603423643
ENSG00000089597	GANAB	14686.3388428855	16430.8369432607	15136.467758345	22474.338579554	25142.7581705188	24743.6248580319
ENSG00000089639	GMIP	18.7274054826345	40.6021423016911	30.7634026628877	36.3909527904553	105.313455439632	58.2076671945337
ENSG00000089682	RBM41	1815.85897395157	1578.69156923752	1196.58859972743	1221.52279506489	1319.41141689813	1279.92500466656
ENSG00000089685	BIRC5	137.619483228849	147.42773558836	123.417084820274	136.519826644828	131.490322635704	122.034069767019
ENSG00000089692	LAG3	9.84838600639715	0	12.8880600485684	8.55595251690138	6.26931474876955	9.35939372355558
ENSG00000089693	MLF2	979.537246422057	1106.73710093807	1080.58086549999	1597.07757632041	1596.93563418686	1593.09213357138
ENSG00000089723	OTUB2	40.5946472711066	53.11663701798	34.6830962308888	72.1109598238081	101.489640576884	60.1805175861347
ENSG00000089737	DDX24	5459.26480435721	5592.25364864982	4256.1459854142	5451.44848021859	5202.96333228899	6197.02044601562
ENSG00000089775	ZBTB25	1001.49361059493	1076.52929764416	572.113744549475	936.862438292034	1028.89901121108	909.522469729216
ENSG00000089818	NECAP1	1373.27497693823	1336.87106778133	1097.02391595918	1458.66602672321	1684.99607648535	1547.83457176409
ENSG00000089820	ARHGAP4	0	0	2.58344121840228	2.09324409503336	1.31433426485053	13.8614526219982
ENSG00000089847	ANKRD24	6.41227087631727	0.657275151737917	13.9567156516816	13.616191768406	85.679236105881	18.4519076905141
ENSG00000089876	DHX32	1335.23037334878	1441.17448976552	1161.63793325723	1172.29995282372	1150.20103715595	1194.63836220622
ENSG00000089902	RCOR1	1428.18536676673	1734.07197040155	1212.5792582783	1461.22560753141	1426.07470568126	1435.49680623714
ENSG00000089916	GPATCH2L	2620.36153769407	2224.83601547933	1990.86921340762	3348.17244666748	4007.54121598036	2791.86820218158
ENSG00000090006	LTBP4	139.395892285773	136.008948416705	133.689993854868	262.02821365488	279.388248368309	337.813638647847
ENSG00000090013	BLVRB	48.6975238846634	100.364591446494	85.9935149605411	155.469279092852	184.811133699593	185.155819739745
ENSG00000090020	SLC9A1	302.947236730031	482.771367735265	445.819544552823	547.480804918425	508.576598400405	602.720952688526
ENSG00000090054	SPTLC1	5755.44305997181	5944.78265446391	4196.3064512017	4764.03317251327	4727.65379514819	4685.27306955204
ENSG00000090060	PAPOLA	6351.77395936935	6422.42596714279	4902.75092425631	5422.13803167722	5013.33093286153	4610.6275353787
ENSG00000090061	CCNK	1791.15200342276	2025.0320149987	1566.93431288532	2164.35794537214	2358.98255986281	1839.65286201892
ENSG00000090097	PCBP4	138.74677672393	152.943201743132	208.230054216137	454.487507643828	647.419350635328	581.4274726767
ENSG00000090104	RGS1	0	0	0	4.82508143995218	5.86690589801214	1.39783125835312
ENSG00000090238	YPEL3	288.345312817754	322.099775158005	356.048034600622	600.544684866564	601.946426052044	649.912679803245
ENSG00000090263	MRPS33	1657.8896406871	2023.00596375773	1631.34252557629	1763.31783285221	1693.8914571451	1856.21965552109
ENSG00000090266	NDUFB2	540.718876247593	560.019954055189	499.454733879616	656.429970743663	797.391887148391	662.874527295893
ENSG00000090273	NUDC	365.461633703537	434.083962891648	503.132516505432	694.364604656848	688.332268113115	833.757036605329
ENSG00000090316	MAEA	465.047001685122	508.343706913985	411.543587502076	730.276861839639	859.865778510447	555.301929123653
ENSG00000090339	ICAM1	57.4256063639387	35.0347169139399	39.1665338713225	15396.1076025559	15956.5553752584	16045.7930284273
ENSG00000090372	STRN4	122.921058309562	193.254745195294	207.605619578146	289.679488823867	397.569249300504	411.450375578963
ENSG00000090376	IRAK3	604.204871768831	438.058676166623	309.853638363625	440.41905373758	523.293536769387	399.603183191074
ENSG00000090382	LYZ	2.65918582123806	4.39461862946633	0	1.75674923752986	0	2.58571094350263
ENSG00000090402	SI	0	0	0	0	0	0
ENSG00000090432	MUL1	197.277052302377	262.568308928032	269.821645159729	433.043740790512	429.292606138039	466.908001515367
ENSG00000090447	TFAP4	33.4631389342739	27.4484690681295	34.0826665316952	54.0618085379274	77.3807520859327	39.2609008580798
ENSG00000090470	PDCD7	755.261071040272	826.89126339348	661.276691412917	815.586812980042	1040.1700241052	834.078445572228
ENSG00000090487	SPG21	2005.88084068042	2174.00444375348	1769.79646132988	1865.04348997943	1825.53434333924	1918.59332268979
ENSG00000090512	FETUB	4.59625560409085	5.35374656228801	3.73936550726146	4.33034884981263	4.08998628992872	12.9964010451
ENSG00000090520	DNAJB11	1381.95806615674	1581.55794574444	1154.35854431567	1308.91744495615	1365.17755167665	1235.13812087465
ENSG00000090530	P3H2	894.446606958875	1119.15711034235	586.640039179922	691.009762583317	510.467322781389	575.169817688971
ENSG00000090534	THPO	0	0	0	0.830095303869936	2.52860600900247	1.68043507427504
ENSG00000090539	CHRD	8.86523124966087	16.8257334490568	0	12.0726818619549	7.4881929701784	6.43877743404027
ENSG00000090554	FLT3LG	17.388378594839	50.2977431083704	37.1099928586388	77.0441033281491	94.8535453271496	71.8666910462412
ENSG00000090565	RAB11FIP3	187.216560285532	130.276957074851	166.558384173827	399.132953159373	559.046718042482	469.575735230542
ENSG00000090581	GNPTG	245.573141583986	252.269362172324	229.184972388479	411.403153383367	477.770634990524	573.965873694164
ENSG00000090612	ZNF268	1387.91355773124	1298.46058048342	1058.26125736607	990.927071587584	1242.41540488141	1114.6790105349
ENSG00000090615	GOLGA3	2195.58464023173	2690.0196681126	1959.91346982402	3152.54611113375	3170.35437148637	3236.39549443447
ENSG00000090621	PABPC4	8557.67819145943	9006.11428929038	6486.68232512496	8171.85089160828	7608.91842985958	8080.28437260162
ENSG00000090659	CD209	0	0.993256647956902	0	0	0.996353862971274	0
ENSG00000090661	CERS4	0	0	0	0.824876736732979	0	2.50177411901623
ENSG00000090674	MCOLN1	24.6523861180028	33.4223776277395	76.9463010023078	185.981069613852	181.727263800396	144.048701298091
ENSG00000090686	USP48	4299.50313271202	4565.45714149248	3376.15476922265	3441.46868580248	3284.32162345249	3320.6288812601
ENSG00000090776	EFNB1	228.23903103072	192.495609776349	239.47363804164	434.782834890273	437.696604533699	433.824992784544
ENSG00000090857	PDPR	1774.12623721707	1793.35789019557	1333.05727293198	1892.49366450263	2238.33781945126	1874.22131515407
ENSG00000090861	AARS1	4235.33718317837	4361.41893345839	3961.17870269457	5840.94516550519	6134.90978070728	6384.92789015869
ENSG00000090863	GLG1	11761.2308717255	11687.8049050545	10739.4703748042	14062.0468357767	14731.3268592659	16104.7620471957
ENSG00000090889	KIF4A	66.2219517729644	81.0552663806184	61.7627013613682	77.331723349811	68.0646620679808	110.101008034927
ENSG00000090905	TNRC6A	7874.07611926733	6142.0275745046	3648.84671513596	4403.80416917103	4765.72211492939	4682.36827159489
ENSG00000090924	PLEKHG2	911.182530956551	1042.60736885357	728.29409844108	2560.93957979337	4024.62336755058	2166.32661310217
ENSG00000090932	DLL3	0	0	1.00130333121302	0	0	1.99068607248505
ENSG00000090971	NAT14	44.8213663217984	31.0095523042974	62.9388038044156	170.12630029375	211.553652886897	201.282690452089
ENSG00000090975	PITPNM2	81.0125937164595	111.080217963104	96.9199280350308	367.15518908007	332.477546085754	129.526453661762
ENSG00000090989	EXOC1	3083.49168503266	2568.24986146925	2108.35655332797	2139.65947601146	2052.80829612698	2260.07478583897
ENSG00000091009	RBM27	2533.65780960687	2535.66153610632	1708.91737739721	1716.37048153893	1783.677692978	1579.25689025174
ENSG00000091010	POU4F3	0	3.97834753311391	0	0	0	0
ENSG00000091039	OSBPL8	9697.68878683528	8946.69144466853	6393.6591278767	7221.58509680819	7072.69750416082	7232.18557391303
ENSG00000091073	DTX2	24.8747977009793	17.3784766902755	21.9876184237708	66.2963845286312	136.467015928992	51.9811145532767
ENSG00000091106	NLRC4	0	7.24599873612795	0	11.8893864645146	3.65781286422186	2.00844217649897
ENSG00000091127	PUS7	515.592267899282	521.949830149318	374.009513087538	341.355038577304	379.041827154581	356.906639088578
ENSG00000091128	LAMB4	0	0.926349875994936	0	10.6808767330912	0	0
ENSG00000091129	NRCAM	145.655399598161	221.073917659858	93.1432214471247	93.8129701186534	113.100972438833	60.9294617619846
ENSG00000091136	LAMB1	29488.6312361481	28799.3634006257	20454.1558542498	21954.6405259383	21431.971305012	19426.3736031471
ENSG00000091137	SLC26A4	194.94906414115	165.588230999142	68.8921457222022	193.262715433566	128.746785943735	121.97442864066
ENSG00000091138	SLC26A3	0	0	0	0	0	0
ENSG00000091140	DLD	4723.66753746123	4852.80740256032	3707.03991107443	4140.13809851852	3713.29233240688	3971.55324389732
ENSG00000091157	WDR7	1398.33353185205	834.137322589717	640.650375110334	719.560433158582	698.889917048513	742.90545149155
ENSG00000091164	TXNL1	4205.38833948073	4713.07278181441	3425.59552034748	3004.9300007468	3055.38581331281	3159.31229664141
ENSG00000091181	IL5RA	0	0	0	0	0	0
ENSG00000091262	ABCC6	1.54598981252664	24.7982562277961	9.34497026599664	19.1804155467801	14.5831753397802	9.90977901546644
ENSG00000091317	CMTM6	10236.5980005282	10116.6149008798	7587.64563720003	7254.1796339411	7293.67660004765	7349.06310577732
ENSG00000091409	ITGA6	1890.61087509432	1798.37998626364	1418.22186604045	1818.91133225952	1586.25591479662	1553.02450985806
ENSG00000091428	RAPGEF4	29.2733682507765	13.8359364536305	14.3310063920734	30.1229005595446	10.8634413630976	10.6493937772978
ENSG00000091436	MAP3K20	7495.11889469742	7388.78101883701	5623.22297184574	6813.75117363876	6822.7561173139	6967.66870588969
ENSG00000091482	SMPX	4.57544185064019	8.7063398910501	1.99986047044476	5.79355453726232	1.99520465469066	5.93342883975864
ENSG00000091483	FH	2046.60659882004	2010.56402800697	1544.56870205112	1800.48260493518	1563.93342719205	1893.04414765258
ENSG00000091490	SEL1L3	2978.05054977521	1811.16755612709	1873.10393172874	2097.88017763165	2097.95727894694	1987.06121680952
ENSG00000091513	TF	44.666262413324	60.6960532866187	15.7552609582375	2.41671075661856	45.0986074381103	24.8062723857995
ENSG00000091527	CDV3	15990.1798158732	16179.111041519	11455.9312250052	19167.3945355734	18049.5871479057	18632.1311891063
ENSG00000091536	MYO15A	13.1759005254992	7.36290279000033	9.15520563703623	12.4950579579287	74.822050263029	50.3121236913993
ENSG00000091542	ALKBH5	750.481553946364	847.887022206668	898.068625528855	1120.03828081979	1153.83655720234	1293.86729141553
ENSG00000091583	APOH	0	0	0	0	3.1127250211839	0.656536968679288
ENSG00000091592	NLRP1	691.126348003866	574.29357986208	707.930527400742	1231.36745065834	1631.69097934235	1160.97324874025
ENSG00000091622	PITPNM3	104.485388413712	104.48917020791	74.0297259750199	152.41227558334	87.306954897968	125.185225461397
ENSG00000091640	SPAG7	396.129726111765	487.242917726828	463.573694138784	910.985990158529	1196.49226534378	934.659308026806
ENSG00000091651	ORC6	100.094060408499	75.807407616881	44.7917311499286	48.6532052504701	35.9907436449309	44.0699573325971
ENSG00000091656	ZFHX4	2313.14334112677	2199.92964559333	1473.09402093678	2442.54713860661	2159.87689482307	1939.21761788069
ENSG00000091664	SLC17A6	0	0	0	0	0	0
ENSG00000091704	CPA1	1.75866051078246	0	1.95783629588623	4.65633188827942	2.53482780492156	1.67920837202174
ENSG00000091732	ZC3HC1	217.083382192591	178.52884287933	263.809619128317	311.060525761258	279.16230513037	350.627200521658
ENSG00000091831	ESR1	433.606646968272	372.165687900551	284.759501831714	331.3099056557	359.462246339581	378.871774276104
ENSG00000091844	RGS17	250.007009729623	257.313476383505	193.401973484534	174.358657740692	144.234387797411	159.945411262357
ENSG00000091879	ANGPT2	99.3046739490364	99.0673226612524	99.9442802551246	73.440502332439	60.5005660013705	71.36979612757
ENSG00000091947	TMEM101	156.79365785501	121.638099461445	132.867826925475	245.174219054842	298.641416603325	379.108099706546
ENSG00000091972	CD200	43.9505090108765	50.3634057515549	24.1924291269716	35.3983071441602	35.5333918556531	52.9303501145125
ENSG00000091986	CCDC80	148263.98210657	144687.41085155	106679.134741431	138146.285749808	133047.776347243	147699.984272771
ENSG00000092009	CMA1	2.23325734116221	0	0	0	0	0
ENSG00000092010	PSME1	1244.13428553838	1476.13662744031	1540.37967763285	2402.55233555328	2911.57030569782	2675.35689686304
ENSG00000092020	PPP2R3C	1735.07183847033	1636.89217095667	1409.49503343133	1592.60958055946	1614.59696917979	1352.27494804375
ENSG00000092036	HAUS4	317.26252072679	412.940872104172	367.818380200836	544.977943245072	602.638943988216	435.711147359564
ENSG00000092051	JPH4	0	0	0	5.52907017211284	1.69095072971745	0
ENSG00000092054	MYH7	0	0	0	0	0	0
ENSG00000092067	CEBPE	0	0	0	0	0	0
ENSG00000092068	SLC7A8	329.278241199881	288.311699602872	422.988143602428	607.984693899863	619.037797743519	802.395105798456
ENSG00000092094	OSGEP	559.694488390613	609.704884354563	326.462632082231	603.800222606846	612.074761264464	573.288088779471
ENSG00000092096	SLC22A17	92.8689905873858	149.890438107205	103.628825784453	253.162296544475	298.534088360498	262.525250485227
ENSG00000092098	RNF31	257.645668129747	164.053052894494	111.783178780685	345.284225066478	286.608698402131	385.689978846393
ENSG00000092108	SCFD1	4544.88057412583	4695.1154621594	3597.36661152755	3618.19446121423	3445.5600525892	3364.2354178992
ENSG00000092140	G2E3	1069.28080183014	1136.12053850147	808.192658708775	903.383020629992	830.702948305059	776.14344454782
ENSG00000092148	HECTD1	11306.9837480316	10829.0843040762	7906.48699070018	8304.67329152008	8880.40917495643	8164.45867173919
ENSG00000092199	HNRNPC	22808.246092922	27246.4795808717	24859.8550425441	36673.1096691587	42420.3734059086	38618.7281488637
ENSG00000092200	RPGRIP1	0	0	0	3.25369410979919	3.39053460875725	0
ENSG00000092201	SUPT16H	4829.1197637519	4994.96049530563	3457.76539441974	4642.75792623377	4483.40649472111	4407.24623834849
ENSG00000092203	TOX4	2905.1919897825	3120.38383055694	2856.0885956315	3587.01092776413	3956.71961213557	4114.39759180479
ENSG00000092208	GEMIN2	140.706458679925	149.187916732385	100.625787530432	117.38938512185	129.313477272487	121.91434731765
ENSG00000092295	TGM1	1.30698557378823	3.88971800692299	4.04027865689047	25.9677820369173	24.4954361913446	17.1674623200155
ENSG00000092330	TINF2	2525.89217642836	2483.41014897263	1803.4857172343	2146.08994557725	1587.91802168611	2266.09716193043
ENSG00000092345	DAZL	12.8133778937982	1.7002654962593	6.87307457579677	3.40166790990367	9.98898870534331	5.98457496694572
ENSG00000092377	TBL1Y	0	0	0	0	0	0
ENSG00000092421	SEMA6A	15.8082122226283	74.4693045013631	9.95207648027139	6.51306020065624	69.9141081414415	13.2856972615346
ENSG00000092439	TRPM7	6852.89553427389	6108.82471117345	4624.51966092704	4190.03380472841	4742.55606332036	4294.37681417507
ENSG00000092445	TYRO3	93.3652655598546	176.703139558956	114.526576132079	146.746821931933	210.875879548967	185.780061717279
ENSG00000092470	WDR76	167.88392874696	138.710207786163	182.287153896769	120.892898302723	160.283828353973	148.466086835543
ENSG00000092529	CAPN3	291.709488840279	217.354979087544	197.714489408617	252.876918960354	192.056504974038	201.882923760037
ENSG00000092531	SNAP23	3109.97955221728	3948.39875041223	2834.82236473096	3558.65460621057	2939.00121553607	3203.99925034221
ENSG00000092607	TBX15	2044.05832225863	1934.2659892214	1744.78160892496	2473.01403748158	2376.33563258396	2258.50352092669
ENSG00000092621	PHGDH	1141.55998686916	1265.58851919617	1592.55969868401	3228.00873029248	4107.14467210475	3938.27938345314
ENSG00000092758	COL9A3	1.94519040535591	0	1.12849401915676	0	2.9563429057185	0
ENSG00000092820	EZR	1762.48037280137	1830.95755667827	1631.6385788108	2658.62471090282	2873.13621929775	2799.13030824006
ENSG00000092841	MYL6	10103.9256400011	11448.6183005639	14709.1702714268	26392.060363713	32114.7630001055	30356.6042074132
ENSG00000092847	AGO1	1712.06735133257	1702.17139397265	1768.70178692267	1950.98820210689	2208.79689199081	2375.06366902135
ENSG00000092850	TEKT2	0	0	0	0	0	1.61879317636005
ENSG00000092853	CLSPN	43.8649970779495	66.4973062140665	22.3922936693535	40.0690090369509	30.742145935112	22.0138641370713
ENSG00000092871	RFFL	1092.25484694515	860.837535556904	593.730877881965	1243.28859389966	1299.51510683892	1014.59951943813
ENSG00000092929	UNC13D	1.13025260757337	0	2.04811406285558	4.24471655435143	5.70556716359508	3.30485055577945
ENSG00000092931	MFSD11	1118.90567729928	1034.07203998609	1092.38892629674	1207.18280250727	1065.20277903949	1097.00606724161
ENSG00000092964	DPYSL2	14918.2169006038	14962.16372924	13465.735750771	16119.0980336074	15993.3892384578	16139.2025776952
ENSG00000092969	TGFB2	2275.43288936887	2292.85083196109	1667.85521541674	2263.38079891435	2336.41075563258	2245.04263336306
ENSG00000092978	GPATCH2	1119.18592339228	731.239797859283	789.054467430414	800.21609512211	963.825974473681	749.594478136222
ENSG00000093000	NUP50	3370.43554832522	3193.27342319264	2485.57157291473	2032.83248421151	2127.71558131662	2011.30853419194
ENSG00000093009	CDC45	9.51257671484812	5.89235674617021	1.46536537482375	15.3502337120449	12.7129266268671	20.5601257428143
ENSG00000093010	COMT	192.427086480151	210.58135727664	279.457966095087	631.874940744665	796.229078787389	716.636194086997
ENSG00000093072	ADA2	169.698342464541	235.535121988381	207.437048529428	358.676062710053	363.908798098686	333.274965634383
ENSG00000093100	ENSG00000093100	78.2786486802151	62.7121111737697	74.4206260580605	64.8982347681182	178.456518182177	61.0556360094446
ENSG00000093134	VNN3P	0	0	0	0	0	0
ENSG00000093144	ECHDC1	4146.32523754637	4267.81903822269	3173.10228485494	2822.43815827914	2795.29994775053	3028.30177606642
ENSG00000093167	LRRFIP2	3414.26686721917	3568.34976355066	2931.62809145589	3281.21380924259	3296.1483084328	3403.89836703318
[truncated: 61,141 more rows]
